# Supplementary material for: Computational analysis of potential candidate genes involved in the cold stress response of ten Rosaceae members
Source: BMC Genomics. 2022 Jul 16;23:516. doi: 10.1186/s12864-022-08751-x (PMC9288012; doi:10.1186/s12864-022-08751-x)
Supplement: Supplementary file 1 — Additional file 1: Supplementary Table S1. Details of plants from Rosaceae family considered in this study. [file 12864_2022_8751_MOESM1_ESM.xlsx]

## Sheet: Sheet1
Supplementary Table S1. Details of plants from Rosaceae family considered in this study
No.	Species	Common name	Version	Ploidy	Chromosome number	Assembly size (MB)	Number of genes	Source	References
1	Fragaria vesca	Woodland strawberry	1.1	Diploid	2n=14	240	34809	Genome database of Rosaceae	https://doi.org/10.1038/ng.740
2	Rosa chinensis	Chinese rose	1.0	Diploid	2n=14	512	39669	Genome database of Rosaceae	https://doi.org/10.1038/s41477-018-0166-1
3	Rubus occidentalis	Black raspberry	3.0	Diploid	2n=14	243	28005	Genome database of Rosaceae	https://doi.org/10.1111/tpj.13215
4	Malus domestica	Apple	1.1	Diploid	2n=34	649.7	57386	Genome database of Rosaceae	https://doi.org/10.1038/ng.3886
5	Pyrus bretschneideri	Chinese pear	1.1	Diploid	2n=34	512	42369	Genome database of Rosaceae	http://www.genome.org/cgi/doi/10.1101/gr.144311.112
6	Pyrus communis	European pear	2.0	Diploid	2n=34	577.3	43419	Genome database of Rosaceae	https://doi.org/10.1371/journal.pone.0092644
7	Prunus avium	Sweet cherry	1.0	Diploid	2n=16	352.9	43673	Genome database of Rosaceae	https://doi.org/10.1093/dnares/dsx020
8	Prunus dulcis	Almond	1.0	Diploid	2n=16	272.4	31654	Genome database of Rosaceae	https://doi.org/10.1111/tpj.14538
9	Prunus mume	Chinese plum	1.0	Diploid	2n=16	234.03	31390	NCBI	https://doi.org/10.1038/ncomms2290
10	Prunus persica	Peach	2.1	Diploid	2n=16	224.6	47089	Phytozome	https://doi.org/10.1038/ng.2586
		s
