# Supplementary material for: Computational analysis of potential candidate genes involved in the cold stress response of ten Rosaceae members
Source: BMC Genomics. 2022 Jul 16;23:516. doi: 10.1186/s12864-022-08751-x (PMC9288012; doi:10.1186/s12864-022-08751-x)
Supplement: Supplementary file 2 — Additional file 2: Supplementary Table S2. Functions predicted for DEGs obtained from literature for F. vesca and M. domestica. [file 12864_2022_8751_MOESM2_ESM.xlsx]

## Sheet: F. vesca
Gene	Function
mrna00187.1-v1.0-hybrid	Probable carbohydrate esterase At4g34215 (EC 3.1.-.-)
mrna00196.1-v1.0-hybrid	Squamosa promoter-binding-like protein 4
mrna00215.1-v1.0-hybrid	Respiratory burst oxidase homolog protein D (EC 1.11.1.-) (EC 1.6.3.-) (NADPH oxidase RBOHD) (AtRBOHD)
mrna00244.1-v1.0-hybrid	Galactinol synthase 2 (GolS-2) (SlGolS2) (EC 2.4.1.123)
mrna00254.1-v1.0-hybrid	Ribonuclease HI (Halo-RNase HI) (RNase HI) (EC 3.1.26.4)
mrna00302.1-v1.0-hybrid	Cytochrome c oxidase copper chaperone 1 (Cytochrome c oxidase 17 copper chaperone) (AtCOX17)
mrna00395.1-v1.0-hybrid	Protein ZINC INDUCED FACILITATOR-LIKE 1 (Protein ZIF-LIKE 1)
mrna00404.1-v1.0-hybrid	Ubiquitin carboxyl-terminal hydrolase 12 (EC 3.4.19.12) (Deubiquitinating enzyme 12) (AtUBP12) (Ubiquitin thioesterase 12) (Ubiquitin-specific-processing protease 12)
mrna00522.1-v1.0-hybrid	Polygalacturonase inhibitor (Polygalacturonase-inhibiting protein) (PGIG)
mrna00616.1-v1.0-hybrid	D-galacturonate reductase (FaGalUR) (EC 1.1.1.365) (Aldo-keto reductase 2)
mrna00620.1-v1.0-hybrid	Protein NRT1/ PTR FAMILY 2.13 (AtNPF2.13) (Nitrate transporter 1.7)
mrna00660.1-v1.0-hybrid	U-box domain-containing protein 19 (EC 2.3.2.27) (Plant U-box protein 19) (RING-type E3 ubiquitin transferase PUB19)
mrna00662.1-v1.0-hybrid	Aldehyde dehydrogenase family 2 member B7, mitochondrial (ALDH2b) (EC 1.2.1.3)
mrna00664.1-v1.0-hybrid	Aldehyde dehydrogenase family 2 member B7, mitochondrial (ALDH2b) (EC 1.2.1.3)
mrna00676.1-v1.0-hybrid	Probable alpha,alpha-trehalose-phosphate synthase [UDP-forming] 10 (EC 2.4.1.15) (Trehalose-6-phosphate synthase 10) (AtTPS10)
mrna00700.1-v1.0-hybrid	Protein PLASTID REDOX INSENSITIVE 2, chloroplastic
mrna00708.1-v1.0-hybrid	UDP-glycosyltransferase 74B1 (N-hydroxythioamide S-beta-glucosyltransferase) (EC 2.4.1.195) (Thiohydroximate S-glucosyltransferase)
mrna00719.1-v1.0-hybrid	Protein JINGUBANG
mrna00754.1-v1.0-hybrid	Protein ENHANCED DISEASE RESISTANCE 2
mrna00799.1-v1.0-hybrid	Chaperone protein DnaJ
mrna00805.1-v1.0-hybrid	Serine carboxypeptidase-like 34 (EC 3.4.16.-)
mrna00834.1-v1.0-hybrid	BTB/POZ domain-containing protein At3g19850
mrna00861.1-v1.0-hybrid	Glutaredoxin 3 (Grx3)
mrna00897.1-v1.0-hybrid	Defensin-like protein 2 (Low-molecular-weight cysteine-rich protein 69) (Protein LCR69) (Plant defensin 2.2)
mrna00924.1-v1.0-hybrid	Thioredoxin M-type, chloroplastic (Trx-M) [Cleaved into: Thioredoxin M-type Mc; Thioredoxin M-type Md]
mrna01035.1-v1.0-hybrid	E3 ubiquitin-protein ligase MIEL1 (EC 2.3.2.27) (MYB30-interacting E3 ligase 1) (Pirh2-like protein 1) (AtPILP1) (RING-type E3 ubiquitin transferase MIEL1)
mrna01142.1-v1.0-hybrid	Centromere/kinetochore protein zw10 homolog (AtZW10) (MAG2-interacting protein 1)
mrna01180.1-v1.0-hybrid	Calcium uniporter protein 5, mitochondrial
mrna01313.1-v1.0-hybrid	Protein ENHANCED DISEASE RESISTANCE 2
mrna01326.1-v1.0-hybrid	Eukaryotic initiation factor 4A-3 (eIF-4A-3) (EC 3.6.4.13) (ATP-dependent RNA helicase eIF4A-3)
mrna01335.1-v1.0-hybrid	Agamous-like MADS-box protein AGL27 (MADS box FLC1-like nuclear protein) (Protein FLOWERING LOCUS M) (Protein MADS AFFECTING FLOWERING 1)
mrna01337.1-v1.0-hybrid	Protein phosphatase 1 regulatory subunit 36
mrna01338.1-v1.0-hybrid	Teosinte glume architecture 1
mrna01347.1-v1.0-hybrid	ACT domain-containing protein ACR6 (Protein ACT DOMAIN REPEATS 6)
mrna01374.1-v1.0-hybrid	GEM-like protein 5
mrna01487.1-v1.0-hybrid	Uridine kinase-like protein 4 [Includes: Uridine kinase (UK) (EC 2.7.1.48); Putative uracil phosphoribosyltransferase (UPRTase) (EC 2.4.2.9) (UMP pyrophosphorylase)]
mrna01502.1-v1.0-hybrid	Farnesyl pyrophosphate synthase 2 (FPP synthase 2) (FPS 2) (EC 2.5.1.10) ((2E,6E)-farnesyl diphosphate synthase 2) (Dimethylallyltranstransferase 2) (EC 2.5.1.1) (Farnesyl diphosphate synthase 2) (Geranyltranstransferase 2)
mrna01555.1-v1.0-hybrid	ELF3-like protein 2
mrna01632.1-v1.0-hybrid	SH3 domain-containing protein 2
mrna01732.1-v1.0-hybrid	1-aminocyclopropane-1-carboxylate oxidase homolog 3
mrna01787.1-v1.0-hybrid	Protein translocase subunit SecA
mrna01809.1-v1.0-hybrid	Calnexin homolog 1
mrna01955.1-v1.0-hybrid	Subtilisin-like protease SBT4.6 (EC 3.4.21.-) (Subtilase subfamily 4 member 6) (AtSBT4.6)
mrna02043.1-v1.0-hybrid	GTP 3',8-cyclase, mitochondrial (EC 4.1.99.22) (Molybdenum cofactor biosynthesis enzyme CNX2) (Molybdopterin biosynthesis protein CNX2) (Molybdopterin precursor Z synthase)
mrna02073.1-v1.0-hybrid	Strigolactone esterase D14 (EC 3.1.-.-) (Protein DWARF 14) (AtD14)
mrna02096.1-v1.0-hybrid	Aldehyde dehydrogenase family 2 member C4 (EC 1.2.1.3) (ALDH1a) (Protein REDUCED EPIDERMAL FLUORESCENCE 1)
mrna02277.1-v1.0-hybrid	Protein wech (Protein dappled)
mrna02308.1-v1.0-hybrid	Universal stress protein A-like protein
mrna02309.1-v1.0-hybrid	Vinorine synthase (EC 2.3.1.160)
mrna02311.1-v1.0-hybrid	Probable E3 ubiquitin ligase SUD1 (EC 2.3.2.27) (Protein ECERIFERUM 9) (Protein SUPPRESSOR OF DRY2 DEFFECTS 1) (AtSUD1) (RING-type E3 ubiquitin transferase SUD1) (RING/U-box domain-containing protein)
mrna02318.1-v1.0-hybrid	Lipase (EC 3.1.1.3) (Triacylglycerol lipase)
mrna02324.1-v1.0-hybrid	Transcription factor MYB12 (Myb-related protein 12) (AtMYB12) (Protein PRODUCTION OF FLAVONOL GLYCOSIDES 1)
mrna02355.1-v1.0-hybrid	Bystin
mrna02369.1-v1.0-hybrid	Late embryogenesis abundant protein ECP63 (Embryonic cell protein 63) (AtECP63) (LEA domain-containing protein ECP63)
mrna02370.1-v1.0-hybrid	Desiccation-related protein PCC3-06
mrna02435.1-v1.0-hybrid	EGF domain-specific O-linked N-acetylglucosamine transferase (EC 2.4.1.255) (Extracellular O-linked N-acetylglucosamine transferase)
mrna02514.1-v1.0-hybrid	Isoflavone 2'-hydroxylase (EC 1.14.14.90) (CYP GE-3) (Cytochrome P450 81E1) (Cytochrome P450 91A4)
mrna02535.1-v1.0-hybrid	Metal transporter Nramp2 (AtNramp2)
mrna02558.1-v1.0-hybrid	Zinc finger protein ZAT10 (Salt-tolerance zinc finger)
mrna02559.1-v1.0-hybrid	Adenine phosphoribosyltransferase 1, chloroplastic (APRT 1) (AtAPT1) (EC 2.4.2.7)
mrna02578.1-v1.0-hybrid	Uncharacterized protein At5g23160
mrna02597.1-v1.0-hybrid	Minor capsid protein L2
mrna02650.1-v1.0-hybrid	Zinc finger CCCH domain-containing protein 49 (AtC3H49)
mrna02670.1-v1.0-hybrid	Ferrochelatase-2, chloroplastic (EC 4.99.1.1) (Ferrochelatase II) (Heme synthase 2) (Protoheme ferro-lyase 2)
mrna02684.1-v1.0-hybrid	Uncharacterized protein ycf36
mrna02717.1-v1.0-hybrid	Endochitinase EP3 (EC 3.2.1.14) (Chitinase class IV) (AtchitIV) (Protein HOMOLOG OF CARROT EP3-3 CHITINASE) (AtEP3)
mrna02725.1-v1.0-hybrid	Glutathione transferase GST 23 (EC 2.5.1.18) (Glutathione transferase GST 36)
mrna03099.1-v1.0-hybrid	Very-long-chain aldehyde decarbonylase CER1 (EC 4.1.99.5) (Protein ECERIFERUM 1)
mrna03243.1-v1.0-hybrid	Protein NRT1/ PTR FAMILY 7.3 (AtNPF7.3) (Nitrate transporter 1.5)
mrna03275.1-v1.0-hybrid	Anthranilate phosphoribosyltransferase (EC 2.4.2.18)
mrna03278.1-v1.0-hybrid	Putative beta-glucosidase 41 (AtBGLU41) (EC 3.2.1.21)
mrna03285.1-v1.0-hybrid	Chitin-inducible gibberellin-responsive protein 1
mrna03426.1-v1.0-hybrid	Helix-loop-helix protein 26
mrna03428.1-v1.0-hybrid	Prohibitin-2, mitochondrial (Atphb2)
mrna03448.1-v1.0-hybrid	Beta-glucosidase 11 (AtBGLU11) (EC 3.2.1.21)
mrna03537.1-v1.0-hybrid	Mitochondrial import inner membrane translocase subunit TIM22-3
mrna03551.1-v1.0-hybrid	Scarecrow-like transcription factor PAT1 (GRAS family protein 29) (AtGRAS-29) (Protein PHYTOCHROME A SIGNAL TRANSDUCTION 1)
mrna03581.1-v1.0-hybrid	Alpha-glucan water dikinase, chloroplastic (EC 2.7.9.4) (Starch-related protein R1)
mrna03617.1-v1.0-hybrid	Beta-amyrin 28-monooxygenase (EC 1.14.14.126) (Beta-amyrin 28-oxidase) (Cytochrome P450 CYP716A52v2) (Oleanic acid synthase) (PgOAS)
mrna03632.1-v1.0-hybrid	Protein DETOXIFICATION 16 (AtDTX16) (Multidrug and toxic compound extrusion protein 16) (MATE protein 16)
mrna03636.1-v1.0-hybrid	Protein DETOXIFICATION 12 (AtDTX12) (Multidrug and toxic compound extrusion protein 12) (MATE protein 12)
mrna03638.1-v1.0-hybrid	Sec-independent protein translocase protein TATC, chloroplastic (Protein ALBINO AND PALE GREEN 2) (Protein TWIN-ARGININE TRANSLOCATION C) (Protein UNFERTILIZED EMBRYO SAC 3)
mrna03651.1-v1.0-hybrid	Putative zinc finger protein At1g68190
mrna03735.1-v1.0-hybrid	MTRF1L release factor glutamine methyltransferase (EC 2.1.1.297) (HemK methyltransferase family member 1)
mrna03736.1-v1.0-hybrid	Ribulose bisphosphate carboxylase small chain 1, chloroplastic (RuBisCO small subunit 1) (EC 4.1.1.39)
mrna03748.1-v1.0-hybrid	MADS-box protein SVP (Protein SHORT VEGETATIVE PHASE)
mrna03749.1-v1.0-hybrid	Developmental pluripotency-associated protein 3 (Stella-related protein)
mrna03760.1-v1.0-hybrid	ACD11 homolog protein (Probable ceramide-1-phosphate transfer protein)
mrna03766.1-v1.0-hybrid	Homologous-pairing protein 2 homolog (Protein AHP2) (AtAHP2) (Protein ARABIDOPSIS HOMOLOG PAIRING 2) (Protein HOP2) (AtHOP2)
mrna03772.1-v1.0-hybrid	Aluminum-activated malate transporter 4 (AtALMT4)
mrna03802.1-v1.0-hybrid	Tol-Pal system protein TolB
mrna03811.1-v1.0-hybrid	Serine carboxypeptidase-like 18 (EC 3.4.16.-)
mrna03871.1-v1.0-hybrid	AP2/ERF and B3 domain-containing transcription repressor TEM1 (Protein TEMPRANILLO 1) (RAV1-like ethylene-responsive transcription factor TEM1)
mrna04162.1-v1.0-hybrid	Ribosomal RNA-processing protein 7 homolog A (Gastric cancer antigen Zg14 homolog)
mrna04163.1-v1.0-hybrid	Late embryogenesis abundant protein 76 (LEA 76)
mrna04196.1-v1.0-hybrid	Pentatricopeptide repeat-containing protein At3g29290 (Protein EMBRYO DEFECTIVE 2076)
mrna04222.1-v1.0-hybrid	AUGMIN subunit 5
mrna04223.1-v1.0-hybrid	E3 ubiquitin-protein ligase At3g02290 (EC 2.3.2.27) (RING finger protein At3g02290) (RING-type E3 ubiquitin transferase At3g02290)
mrna04271.1-v1.0-hybrid	Ninja-family protein MODD (Protein MEDIATOR OF OSBZIP46 DEACTIVATION AND DEGRADATION)
mrna04295.1-v1.0-hybrid	Transcription factor UPBEAT1 (Basic helix-loop-helix protein 151) (AtbHLH151) (bHLH 151) (Transcription factor EN 146) (Transcription factor bHLH151) (bHLH transcription factor bHLH151)
mrna04326.1-v1.0-hybrid	Protein EXORDIUM-like 5
mrna04334.1-v1.0-hybrid	Membrane-anchored ubiquitin-fold protein 1 (Membrane-anchored ub-fold protein 1) (OsMUB1)
mrna04348.1-v1.0-hybrid	Cyclic nucleotide-gated ion channel 2 (AtCNGC2) (Cyclic nucleotide- and calmodulin-regulated ion channel 2) (Protein DEFENSE NO DEATH 1)
mrna04401.1-v1.0-hybrid	CSC1-like protein HYP1 (HYPOTHETICAL PROTEIN 1)
mrna04490.1-v1.0-hybrid	S-antigen protein
mrna04894.1-v1.0-hybrid	Protein VASCULAR ASSOCIATED DEATH 1, chloroplastic
mrna04962.1-v1.0-hybrid	Major allergen Pru ar 1 (allergen Pru ar 1)
mrna04965.1-v1.0-hybrid	Probable alpha,alpha-trehalose-phosphate synthase [UDP-forming] 11 (EC 2.4.1.15) (Trehalose-6-phosphate synthase 11) (AtTPS11)
mrna05015.1-v1.0-hybrid	Galactinol synthase 2 (AtGolS2) (GolS-2) (EC 2.4.1.123)
mrna05024.1-v1.0-hybrid	Beta-glucosidase-like SFR2, chloroplastic (EC 2.4.1.184) (Beta-glucosidase 36) (Os11bglu36) (Protein SENSITIVE TO FREEZING 2) (OsSFR2)
mrna05066.1-v1.0-hybrid	Probable WRKY transcription factor 48 (WRKY DNA-binding protein 48)
mrna05122.1-v1.0-hybrid	Major allergen Pru av 1 (Allergen Pru a 1) (allergen Pru av 1)
mrna05123.1-v1.0-hybrid	Major allergen Pru av 1 (Allergen Pru a 1) (allergen Pru av 1)
mrna05145.1-v1.0-hybrid	Glucan endo-1,3-beta-glucosidase, basic vacuolar isoform (EC 3.2.1.39) ((1->3)-beta-glucan endohydrolase) ((1->3)-beta-glucanase) (Beta-1,3-endoglucanase) (allergen Hev b 2) [Cleaved into: Glucan endo-1,3-beta-glucosidase minor form 3; Glucan endo-1,3-beta-glucosidase minor form 2; Glucan endo-1,3-beta-glucosidase minor form 1; Glucan endo-1,3-beta-glucosidase major form]
mrna05164.1-v1.0-hybrid	Beta-D-xylosidase 1 (AtBXL1) (EC 3.2.1.-) (Alpha-L-arabinofuranosidase) (EC 3.2.1.55)
mrna05296.1-v1.0-hybrid	Probable GTP diphosphokinase RSH3, chloroplastic (EC 2.7.6.5) (RelA/SpoT homolog 3) (AtRSH3) (ppGpp synthetase RSH3)
mrna05311.1-v1.0-hybrid	Pentatricopeptide repeat-containing protein At1g02150
mrna05408.1-v1.0-hybrid	Chaperone protein DnaJ
mrna05455.1-v1.0-hybrid	Protein MARD1 (FCS-Like Zinc finger 9) (Mediator of ABA-regulated dormancy1) (Senescence-associated protein SAG102)
mrna05498.1-v1.0-hybrid	Protein SEC13 homolog (GATOR complex protein SEC13) (SEC13-like protein 1)
mrna05500.1-v1.0-hybrid	Homeobox-DDT domain protein RLT3 (Protein RINGLET 3)
mrna05521.1-v1.0-hybrid	Beta-amyrin synthase (EC 5.4.99.39)
mrna05522.1-v1.0-hybrid	Organic cation/carnitine transporter 7 (AtOCT7)
mrna05557.1-v1.0-hybrid	Uncharacterized protein At5g65660
mrna05668.1-v1.0-hybrid	Calcium-transporting ATPase 9, plasma membrane-type (EC 7.2.2.10) (Ca(2+)-ATPase isoform 9)
mrna05782.1-v1.0-hybrid	Heptahelical transmembrane protein 4 (PAQR family protein HHP4)
mrna05792.1-v1.0-hybrid	CBL-interacting serine/threonine-protein kinase 1 (EC 2.7.11.1) (SNF1-related kinase 3.16) (SOS2-like protein kinase PKS13)
mrna05799.1-v1.0-hybrid	ACT domain-containing protein ACR1 (Protein ACT DOMAIN REPEATS 1)
mrna05814.1-v1.0-hybrid	Sugar transport protein 13 (Hexose transporter 13) (Multicopy suppressor of snf4 deficiency protein 1)
mrna05898.1-v1.0-hybrid	2-hydroxyisoflavanone dehydratase (EC 3.1.1.1) (EC 4.2.1.105) (Carboxylesterase HIDM)
mrna05920.1-v1.0-hybrid	Somatolactin (SL)
mrna05922.1-v1.0-hybrid	Protein trichome birefringence-like 11
mrna06004.1-v1.0-hybrid	Gibberellin 3-beta-dioxygenase 1 (EC 1.14.11.15) (GA 3-oxidase 1) (Gibberellin 3 beta-hydroxylase 1)
mrna06035.1-v1.0-hybrid	Boron transporter 4
mrna06142.1-v1.0-hybrid	Calcium-binding protein 39 (MO25alpha) (Protein Mo25)
mrna06319.1-v1.0-hybrid	F-box protein At1g67340
mrna06335.1-v1.0-hybrid	SNF1-related protein kinase regulatory subunit gamma-1 (AKIN subunit gamma-1) (AKING1) (AKINgamma1) (CBS domain-containing protein CBSCBS1)
mrna06350.1-v1.0-hybrid	Putative calcium-binding protein CML19 (Calmodulin-like protein 19)
mrna06360.1-v1.0-hybrid	Ribonuclease J (RNase J) (EC 3.1.-.-)
mrna06443.1-v1.0-hybrid	Mitochondrial phosphate carrier protein 2, mitochondrial (Mitochondrial phosphate transporter 2) (MPT2) (Phosphate transporter 3;2)
mrna06484.1-v1.0-hybrid	Omega-hydroxypalmitate O-feruloyl transferase (EC 2.3.1.188) (Omega-hydroxyacid hydroxycinnamoyltransferase) (Protein ALIPHATIC SUBERIN FERULOYL TRANSFERASE)
mrna06574.1-v1.0-hybrid	Probable xyloglucan galactosyltransferase GT14 (EC 2.4.1.-) (Glycosyltransferase 14) (AtGT14)
mrna06604.1-v1.0-hybrid	Tyrosine-protein kinase-like otk (Gp160-Dtrk) (Dtrk) (Off-track) (Tyrosine-protein kinase-like 7 homolog)
mrna06635.1-v1.0-hybrid	LEC14B homolog
mrna06701.1-v1.0-hybrid	Ribosomal L1 domain-containing protein 1
mrna06713.1-v1.0-hybrid	Sodium/hydrogen exchanger 2 (Na(+)/H(+) exchanger 2) (NHE-2)
mrna06753.1-v1.0-hybrid	Serine/threonine-protein kinase PBL27 (EC 2.7.11.1) (PBS1-like protein 27) (Receptor-like cytoplasmic kinase PBL27)
mrna06754.1-v1.0-hybrid	Monothiol glutaredoxin-S2 (AtGrxS2) (Protein ROXY 10)
mrna06772.1-v1.0-hybrid	Monothiol glutaredoxin-S2 (AtGrxS2) (Protein ROXY 10)
mrna06774.1-v1.0-hybrid	Monothiol glutaredoxin-S2 (AtGrxS2) (Protein ROXY 10)
mrna06775.1-v1.0-hybrid	Monothiol glutaredoxin-S2 (AtGrxS2) (Protein ROXY 10)
mrna06776.1-v1.0-hybrid	Monothiol glutaredoxin-S2 (AtGrxS2) (Protein ROXY 10)
mrna06777.1-v1.0-hybrid	Monothiol glutaredoxin-S2 (AtGrxS2) (Protein ROXY 10)
mrna06821.1-v1.0-hybrid	Phosphatidylserine synthase 1 (PSS-1) (PtdSer synthase 1) (EC 2.7.8.29) (Serine-exchange enzyme I)
mrna07064.1-v1.0-hybrid	Major allergen Pru ar 1 (allergen Pru ar 1)
mrna07065.1-v1.0-hybrid	Major allergen Pru ar 1 (allergen Pru ar 1)
mrna07068.1-v1.0-hybrid	Probable protein phosphatase 2C 34 (AtPP2C34) (EC 3.1.3.16)
mrna07070.1-v1.0-hybrid	Pumilio homolog 24 (APUM-24) (AtPUM24)
mrna07082.1-v1.0-hybrid	Major allergen Pru av 1 (Allergen Pru a 1) (allergen Pru av 1)
mrna07084.1-v1.0-hybrid	Major allergen Pru ar 1 (allergen Pru ar 1)
mrna07085.1-v1.0-hybrid	Major allergen Pru ar 1 (allergen Pru ar 1)
mrna07086.1-v1.0-hybrid	Major allergen Pru av 1 (Allergen Pru a 1) (allergen Pru av 1)
mrna07087.1-v1.0-hybrid	Major allergen Pru ar 1 (allergen Pru ar 1)
mrna07088.1-v1.0-hybrid	Major allergen Pru av 1 (Allergen Pru a 1) (allergen Pru av 1)
mrna07511.1-v1.0-hybrid	Aminopeptidase M1 (EC 3.4.11.2) (Alpha-aminoacylpeptide hydrolase)
mrna07558.1-v1.0-hybrid	Heavy metal-associated isoprenylated plant protein 26 (AtHIP26) (AtHIPP26) (Farnesylated protein 6) (AtFP6)
mrna07628.1-v1.0-hybrid	Protein NUCLEAR FUSION DEFECTIVE 4
mrna07635.1-v1.0-hybrid	Actin-depolymerizing factor 5 (ADF-5) (AtADF5)
mrna07781.1-v1.0-hybrid	Tubulin beta-1 chain (Beta-1-tubulin)
mrna07870.1-v1.0-hybrid	TPR repeat-containing protein DDB_G0285095
mrna07894.1-v1.0-hybrid	Vacuolar cation/proton exchanger 1 (Ca(2+)/H(+) antiporter CAX1) (Ca(2+)/H(+) exchanger 1) (Protein CATION EXCHANGER 1) (Protein RARE COLD INDUCIBLE 4)
mrna07940.1-v1.0-hybrid	Clathrin heavy chain 1
mrna07964.1-v1.0-hybrid	Phosphoglucosamine mutase (EC 5.4.2.10)
mrna07968.1-v1.0-hybrid	Alpha-glucan phosphorylase, H isozyme (EC 2.4.1.1) (Starch phosphorylase H)
mrna07980.1-v1.0-hybrid	Protein NRT1/ PTR FAMILY 8.1 (AtNPF8.1) (Peptide transporter PTR1)
mrna07984.1-v1.0-hybrid	Transcription factor DIVARICATA
mrna07987.1-v1.0-hybrid	Phosphomethylpyrimidine synthase, chloroplastic (EC 4.1.99.17) (Hydroxymethylpyrimidine phosphate synthase) (HMP-P synthase) (HMP-phosphate synthase) (HMPP synthase) (Protein PYRIMIDINE REQUIRING) (Thiamine biosynthesis protein ThiC) (Protein THIAMINE C)
mrna07993.1-v1.0-hybrid	F-box protein SKIP19 (F-box/LRR-repeat protein 20) (SKP1-interacting partner 19)
mrna07999.1-v1.0-hybrid	Sodium-dependent phosphate transport protein 1, chloroplastic (Anion transporter 1) (Na(+)/PI cotransporter 1) (Phosphate transporter PHT4;1) (Sodium/phosphate cotransporter 1)
mrna08064.1-v1.0-hybrid	Protein KINESIN LIGHT CHAIN-RELATED 2 (Kinesin light chain-like protein 1) (AtKLC1)
mrna08088.1-v1.0-hybrid	Mitochondrial import inner membrane translocase subunit TIM44-2
mrna08102.1-v1.0-hybrid	Rho-N domain-containing protein 1, chloroplastic
mrna08197.1-v1.0-hybrid	Glutathione reductase, chloroplastic (GR) (GRase) (EC 1.8.1.7) (Fragment)
mrna08199.1-v1.0-hybrid	U3 small nucleolar RNA-associated protein 18 homolog
mrna08262.1-v1.0-hybrid	Serine carboxypeptidase-like 50 (EC 3.4.16.-)
mrna08319.1-v1.0-hybrid	Spastin (EC 5.6.1.1)
mrna08345.1-v1.0-hybrid	Early light-induced protein 1, chloroplastic
mrna08346.1-v1.0-hybrid	Early light-induced protein 1, chloroplastic
mrna08348.1-v1.0-hybrid	Early light-induced protein 1, chloroplastic
mrna08366.1-v1.0-hybrid	Pyrimidine/purine nucleoside phosphorylase (EC 2.4.2.2) (Adenosine phosphorylase) (Cytidine phosphorylase) (Guanosine phosphorylase) (EC 2.4.2.15) (Inosine phosphorylase) (Thymidine phosphorylase) (EC 2.4.2.4) (Uridine phosphorylase) (EC 2.4.2.3) (Xanthosine phosphorylase)
mrna08371.1-v1.0-hybrid	FT-interacting protein 1
mrna08455.1-v1.0-hybrid	F-box protein At2g27310
mrna08473.1-v1.0-hybrid	Cysteine proteinase 15A (EC 3.4.22.-) (Turgor-responsive protein 15A)
mrna08485.1-v1.0-hybrid	Protein RCC2 homolog
mrna08498.1-v1.0-hybrid	5'-3' exoribonuclease 3 (AtXRN3) (EC 3.1.13.-) (Protein EXORIBONUCLEASE 3)
mrna08518.1-v1.0-hybrid	Snakin-2
mrna08526.1-v1.0-hybrid	Iron import ATP-binding/permease protein IrtA (EC 7.2.2.-) (Iron-regulated transporter A)
mrna08537.1-v1.0-hybrid	Chaperone protein dnaJ 11, chloroplastic (AtDjC11) (AtJ11)
mrna08538.1-v1.0-hybrid	Thaumatin-like protein 1 (PpAZ44)
mrna08539.1-v1.0-hybrid	Pathogenesis-related protein 5 (PR-5)
mrna08549.1-v1.0-hybrid	Synaptotagmin-2 (NTMC2T1.2) (Synaptotagmin B)
mrna08575.1-v1.0-hybrid	Probable nucleoredoxin 2 (OsNrx2) (EC 1.8.1.8)
mrna08587.1-v1.0-hybrid	24-methylenesterol C-methyltransferase 2 (24-sterol C-methyltransferase 2) (Sterol-C-methyltransferase 2) (EC 2.1.1.143) (Protein COTYLEDON VASCULAR PATTERN 1)
mrna08617.1-v1.0-hybrid	Dehydrin COR47 (Cold-induced COR47 protein)
mrna08624.1-v1.0-hybrid	ATP-dependent zinc metalloprotease FTSH, chloroplastic (EC 3.4.24.-) (DS9)
mrna08625.1-v1.0-hybrid	Serine/threonine-protein kinase BSK1 (EC 2.7.11.1) (Brassinosteroid-signaling kinase 1)
mrna08634.1-v1.0-hybrid	Pentatricopeptide repeat-containing protein At1g76280
mrna08639.1-v1.0-hybrid	Pentatricopeptide repeat-containing protein At5g42310, chloroplastic (Protein CRP1 homolog) (AtCRP1)
mrna08653.1-v1.0-hybrid	BTB/POZ domain-containing protein At2g30600
mrna08666.1-v1.0-hybrid	Glutamate receptor 2.7 (Ligand-gated ion channel 2.7)
mrna08696.1-v1.0-hybrid	Protein ACTIVITY OF BC1 COMPLEX KINASE 1, chloroplastic (ABC1-LIKE KINASE 1) (EC 2.7.-.-) (EC 2.7.11.1) (Protein ABC1-LIKE KINASE RELATED TO CHLOROPHYLL DEGRADATION AND OXIDATIVE STRESS 1) (AtACDO1) (Protein BLEACHING AND DWARF IN RED LIGHT 1) (Protein PROTON GRADIENT REGULATION 6)
mrna08697.1-v1.0-hybrid	HBS1-like protein (ERFS)
mrna08738.1-v1.0-hybrid	DNA topoisomerase 1 (EC 5.6.2.1) (DNA topoisomerase I) (Omega-protein) (Relaxing enzyme) (Swivelase) (Untwisting enzyme)
mrna08780.1-v1.0-hybrid	60S ribosomal protein L37-3
mrna08782.1-v1.0-hybrid	Cytochrome P450 71A1 (EC 1.14.-.-) (ARP-2) (CYPLXXIA1)
mrna08792.1-v1.0-hybrid	Sulfite exporter TauE/SafE family protein 3
mrna08833.1-v1.0-hybrid	Carotenoid 9,10(9',10')-cleavage dioxygenase 1 (EC 1.14.99.n4) (Neoxanthin cleavage enzyme NC2) (PvCCD1) (PvNCED2)
mrna08873.1-v1.0-hybrid	Ethylene-responsive transcription factor ERF039
mrna08891.1-v1.0-hybrid	1-aminocyclopropane-1-carboxylate oxidase homolog 1
mrna08940.1-v1.0-hybrid	Putative glucuronosyltransferase PGSIP7 (EC 2.4.1.-) (Glycogenin-like protein 7) (Plant glycogenin-like starch initiation protein 7)
mrna08968.1-v1.0-hybrid	Abietadienol/abietadienal oxidase (PtAO) (EC 1.14.14.145) (Cytochrome P450 720B1) (Cytochrome P450 CYPA)
mrna08974.1-v1.0-hybrid	Vacuolar protein-sorting protein bro1 (BRO domain-containing protein 1)
mrna08986.1-v1.0-hybrid	Ultraviolet-B receptor UVR8 (Protein UV-B RESISTANCE 8) (RCC1 domain-containing protein UVR8)
mrna09002.1-v1.0-hybrid	Protein SAWADEE HOMEODOMAIN HOMOLOG 1 (DNA-binding transcription factor 1)
mrna09006.1-v1.0-hybrid	Histidine-containing phosphotransfer protein 4
mrna09065.1-v1.0-hybrid	Patatin-like protein 2 (AtPLP2) (EC 3.1.1.-) (Patatin-related phospholipase A IIalpha) (pPLAIIa) (Phospholipase A IIA) (AtPLAIIA)
mrna09073.1-v1.0-hybrid	Patatin-like protein 2 (AtPLP2) (EC 3.1.1.-) (Patatin-related phospholipase A IIalpha) (pPLAIIa) (Phospholipase A IIA) (AtPLAIIA)
mrna09103.1-v1.0-hybrid	Probable endonuclease 4 (EC 3.1.21.2) (Endodeoxyribonuclease IV) (Endonuclease IV)
mrna09137.1-v1.0-hybrid	Ethylene-responsive transcription factor RAP2-1 (Protein RELATED TO APETALA2 1)
mrna09204.1-v1.0-hybrid	Cyclin-dependent protein kinase inhibitor SMR3 (Protein SIAMESE-RELATED 3)
mrna09213.1-v1.0-hybrid	SEC12-like protein 1 (Protein PHOSPHATE TRANSPORTER TRAFFIC FACILITATOR 1) (PHF-1)
mrna09305.1-v1.0-hybrid	Glutamate decarboxylase (GAD) (EC 4.1.1.15) (ERT D1)
mrna09349.1-v1.0-hybrid	Nudix hydrolase 4 (AtNUDT4) (EC 3.6.1.-) (ADP-ribose pyrophosphatase) (EC 3.6.1.13) (NADH pyrophosphatase) (EC 3.6.1.22)
mrna09372.1-v1.0-hybrid	Prostaglandin E synthase 2 (EC 5.3.99.3) (Microsomal prostaglandin E synthase 2) (mPGES-2)
mrna09386.1-v1.0-hybrid	Phosphoethanolamine N-methyltransferase 1 (AtNMT1) (PEAMT 1) (EC 2.1.1.103) (Protein XIPOTL 1)
mrna09430.1-v1.0-hybrid	Protein DETOXIFICATION 16 (AtDTX16) (Multidrug and toxic compound extrusion protein 16) (MATE protein 16)
mrna09476.1-v1.0-hybrid	LIM domain-containing protein WLIM1 (Widely-expressed LIM protein 1) (AtWLIM1)
mrna09571.1-v1.0-hybrid	Protein NRT1/ PTR FAMILY 2.11 (AtNPF2.11) (Nitrate transporter 1.10) (Protein GLUCOSINOLATE TRANSPORTER-2)
mrna09595.1-v1.0-hybrid	Heavy metal-associated isoprenylated plant protein 5 (AtHIP05) (Farnesylated protein 2) (AtFP2)
mrna09611.1-v1.0-hybrid	Probable serine/threonine-protein kinase PIX7 (EC 2.7.11.1)
mrna09613.1-v1.0-hybrid	Putative bifunctional UDP-N-acetylglucosamine transferase and deubiquitinase ALG13 (EC 2.4.1.141) (EC 3.4.19.12) (Asparagine-linked glycosylation 13 homolog) (Glycosyltransferase 28 domain-containing protein 1) (UDP-N-acetylglucosamine transferase subunit ALG13 homolog)
mrna09629.1-v1.0-hybrid	Interactor of constitutive active ROPs 2, chloroplastic (ROP-interactive partner 2)
mrna09649.1-v1.0-hybrid	Peroxidase 21 (Atperox P21) (EC 1.11.1.7) (ATP2a/ATP2b) (PRXR5)
mrna09653.1-v1.0-hybrid	MLO-like protein 6 (AtMlo6)
mrna09746.1-v1.0-hybrid	29 kDa ribonucleoprotein A, chloroplastic (CP29A)
mrna09755.1-v1.0-hybrid	Adenosine kinase 2 (AK 2) (EC 2.7.1.20) (Adenosine 5'-phosphotransferase 2)
mrna09848.1-v1.0-hybrid	Copper methylamine oxidase (EC 1.4.3.21) (MAOXII) (Primary amine oxidase)
mrna09941.1-v1.0-hybrid	Glucan endo-1,3-beta-glucosidase (EC 3.2.1.39) ((1->3)-beta-glucan endohydrolase) ((1->3)-beta-glucanase) (Allergen Pru a 2) (Beta-1,3-endoglucanase) (Thaumatin-like protein) (TLP) (allergen Pru av 2)
mrna10103.1-v1.0-hybrid	Protein MULTIPOLAR SPINDLE 1 (Protein PUTATIVE RECOMBINATION INITIATION DEFECTS 2) (AtPRD2)
mrna10105.1-v1.0-hybrid	Heat shock 70 kDa protein
mrna10117.1-v1.0-hybrid	DNA-directed RNA polymerase 3, chloroplastic (EC 2.7.7.6) (Protein SCABRA 3)
mrna10124.1-v1.0-hybrid	Probable 2-oxoglutarate-dependent dioxygenase AOP1 (EC 1.14.11.-)
mrna10133.1-v1.0-hybrid	BTB/POZ and TAZ domain-containing protein 3 (BTB and TAZ domain protein 3)
mrna10134.1-v1.0-hybrid	UDP-glycosyltransferase 74E1 (EC 2.4.1.-)
mrna10144.1-v1.0-hybrid	F-box/kelch-repeat protein At3g06240
mrna10331.1-v1.0-hybrid	Formate--tetrahydrofolate ligase (EC 6.3.4.3) (Formyltetrahydrofolate synthetase) (FHS) (FTHFS)
mrna10532.1-v1.0-hybrid	Haloacid dehalogenase-like hydrolase domain-containing protein Sgpp (EC 3.1.3.-) (Subclass I phosphosugar phosphatase) (AtSgpp)
mrna10582.1-v1.0-hybrid	Thiamine pyrophosphokinase 1 (AtTPK1) (EC 2.7.6.2) (Thiamine kinase 1)
mrna10593.1-v1.0-hybrid	Probable E3 ubiquitin-protein ligase BAH1-like 1 (EC 2.3.2.27) (RING-type E3 ubiquitin transferase BAH1-like 1)
mrna10594.1-v1.0-hybrid	Universal stress protein A-like protein
mrna10629.1-v1.0-hybrid	Probable pectinesterase/pectinesterase inhibitor 41 [Includes: Pectinesterase inhibitor 41 (Pectin methylesterase inhibitor 41); Pectinesterase 41 (PE 41) (EC 3.1.1.11) (AtPMEpcrB) (Pectin methylesterase 41) (AtPME41)]
mrna10649.1-v1.0-hybrid	Beta-amylase 3, chloroplastic (EC 3.2.1.2) (1,4-alpha-D-glucan maltohydrolase) (Beta-amylase 8) (Chloroplast beta-amylase) (CT-BMY)
mrna10681.1-v1.0-hybrid	NADH dehydrogenase [ubiquinone] 1 beta subcomplex subunit 5, mitochondrial (Complex I-SGDH) (CI-SGDH) (NADH-ubiquinone oxidoreductase SGDH subunit)
mrna10712.1-v1.0-hybrid	Protein LOL1 (Protein LSD ONE LIKE 1) (AtLOL1) (Putative zinc finger LOL1)
mrna10716.1-v1.0-hybrid	Plant intracellular Ras-group-related LRR protein 5 (Intracellular Ras-group-related LRR protein 5) (OsIRL5)
mrna10769.1-v1.0-hybrid	Serine/threonine-protein kinase SAPK3 (EC 2.7.11.1) (Osmotic stress/abscisic acid-activated protein kinase 3) (Protein kinase REK) (stress-activated protein kinase 3) (OsSAPK3)
mrna10795.1-v1.0-hybrid	Bax inhibitor 1 (AtBI-1) (BI-1)
mrna10894.1-v1.0-hybrid	DEAD-box ATP-dependent RNA helicase 16 (EC 3.6.4.13)
mrna10931.1-v1.0-hybrid	Abscisic acid 8'-hydroxylase 1 (ABA 8'-hydroxylase 1) (EC 1.14.14.137) (Cytochrome P450 707A1)
mrna10932.1-v1.0-hybrid	Chaperone protein dnaK (HSP70) (Heat shock 70 kDa protein) (Heat shock protein 70)
mrna11077.1-v1.0-hybrid	Sucrose synthase 2 (EC 2.4.1.13) (Sucrose-UDP glucosyltransferase 2)
mrna11092.1-v1.0-hybrid	Fumarate hydratase 1, mitochondrial (AtFUM1) (Fumarase 1) (EC 4.2.1.2)
mrna11119.1-v1.0-hybrid	O-fucosyltransferase 1 (O-FucT-1) (EC 2.4.1.-) (O-fucosyltransferase family protein)
mrna11126.1-v1.0-hybrid	Flavonol synthase/flavanone 3-hydroxylase (FLS) (EC 1.14.11.9) (EC 1.14.20.6)
mrna11182.1-v1.0-hybrid	TLC domain-containing protein 2
mrna11245.1-v1.0-hybrid	Amino acid permease 2 (Amino acid transporter AAP2)
mrna11295.1-v1.0-hybrid	Senescence/dehydration-associated protein At4g35985, chloroplastic
mrna11329.1-v1.0-hybrid	Rho guanine nucleotide exchange factor 3
mrna11353.1-v1.0-hybrid	Inositol oxygenase 2 (EC 1.13.99.1) (Myo-inositol oxygenase 2) (AtMIOX2) (MI oxygenase 2)
mrna11375.1-v1.0-hybrid	Histone acetyltransferase type B catalytic subunit (HAT B) (EC 2.3.1.48)
mrna11395.1-v1.0-hybrid	Probable protein arginine N-methyltransferase 1 (EC 2.1.1.-)
mrna11448.1-v1.0-hybrid	Proline-rich 33 kDa extensin-related protein (Fragment)
mrna11450.1-v1.0-hybrid	Proline-rich 33 kDa extensin-related protein (Fragment)
mrna11462.1-v1.0-hybrid	Transcription factor MYB14 (Myb-related protein 14) (AtMYB14) (MYB14At)
mrna11506.1-v1.0-hybrid	Plastid-lipid-associated protein 6, chloroplastic (Fibrillin-4) (Fibrillin-6) (Harpin-binding protein 1) (HrBP1) (Plastoglobulin 30.4) (AtPGL30.4)
mrna11612.1-v1.0-hybrid	Vesicle-associated membrane protein 713 (AtVAMP713)
mrna11615.1-v1.0-hybrid	pEARLI1-like lipid transfer protein 2
mrna11616.1-v1.0-hybrid	Mucin-19 (MUC-19)
mrna11620.1-v1.0-hybrid	DNA double-strand break repair Rad50 ATPase
mrna11642.1-v1.0-hybrid	DEAD-box ATP-dependent RNA helicase 56 (EC 3.6.4.13) (UAP56 homolog B)
mrna11716.1-v1.0-hybrid	Probable protein phosphatase 2C 22 (AtPP2C22) (EC 3.1.3.16)
mrna11717.1-v1.0-hybrid	Protocadherin-11 X-linked (Protocadherin-11) (Protocadherin on the X chromosome) (PCDH-X)
mrna11915.1-v1.0-hybrid	RNA-binding protein CP33, chloroplastic (Protein PIGMENT DEFECTIVE 322)
mrna11928.1-v1.0-hybrid	Laminin subunit gamma-1
mrna11932.1-v1.0-hybrid	Protein TWIN LOV 1
mrna11935.1-v1.0-hybrid	Thylakoid lumenal 29 kDa protein, chloroplastic (TL29) (EC 1.-.-.-) (LeAPx09) (P29)
mrna11941.1-v1.0-hybrid	Flavin-containing monooxygenase FMO GS-OX-like 3 (EC 1.8.-.-) (Flavin-monooxygenase glucosinolate S-oxygenase-like 3)
mrna11947.1-v1.0-hybrid	7-deoxyloganetin glucosyltransferase (EC 2.4.1.324) (Genipin glucosyltransferase) (UDP-glucose glucosyltransferase 2) (GjUGT2) (UDP-glycosyltransferase 85A24)
mrna11954.1-v1.0-hybrid	Protein EXORDIUM
mrna11968.1-v1.0-hybrid	Annexin D5 (AnnAt5)
mrna11969.1-v1.0-hybrid	Serine/threonine-protein kinase SAPK2 (EC 2.7.11.1) (Osmotic stress/abscisic acid-activated protein kinase 2)
mrna11970.1-v1.0-hybrid	Serine/threonine-protein kinase SAPK2 (EC 2.7.11.1) (Osmotic stress/abscisic acid-activated protein kinase 2) (stress-activated protein kinase 2) (OsSAPK2)
mrna11981.1-v1.0-hybrid	Pheophytinase, chloroplastic (EC 3.1.1.-) (Pheophytin pheophorbide hydrolase) (Protein CO-REGULATED WITH NYE1)
mrna12033.1-v1.0-hybrid	Putative clathrin assembly protein At4g40080
mrna12054.1-v1.0-hybrid	Purine permease 3 (AtPUP3)
mrna12063.1-v1.0-hybrid	Esterase AGAP003155 (EC 3.1.2.-)
mrna12119.1-v1.0-hybrid	MADS-box protein SVP (Protein SHORT VEGETATIVE PHASE)
mrna12120.1-v1.0-hybrid	MADS-box protein SVP (Protein SHORT VEGETATIVE PHASE)
mrna12123.1-v1.0-hybrid	O-fucosyltransferase 1 (O-FucT-1) (EC 2.4.1.-) (O-fucosyltransferase family protein)
mrna12216.1-v1.0-hybrid	Protein MARD1 (FCS-Like Zinc finger 9) (Mediator of ABA-regulated dormancy1) (Senescence-associated protein SAG102)
mrna12291.1-v1.0-hybrid	Probable xyloglucan endotransglucosylase/hydrolase protein 23 (At-XTH23) (XTH-23) (EC 2.4.1.207)
mrna12320.1-v1.0-hybrid	Plant intracellular Ras-group-related LRR protein 6
mrna12328.1-v1.0-hybrid	Nucleolar and coiled-body phosphoprotein 1 (140 kDa nucleolar phosphoprotein) (Nopp140)
mrna12390.1-v1.0-hybrid	Elongation factor G (EF-G)
mrna12392.1-v1.0-hybrid	Uncharacterized protein C24B11.05
mrna12417.1-v1.0-hybrid	Protein RESPONSE TO LOW SULFUR 2 (Protein ENHANCED DE-ETIOLATION 6)
mrna12423.1-v1.0-hybrid	TRP-like ion channel pkd2 (Polycystic kidney disease-related ion channel 2)
mrna12426.1-v1.0-hybrid	Pre-mRNA-splicing factor BRR1 (Bad response to refrigeration protein 1)
mrna12442.1-v1.0-hybrid	IAA-amino acid hydrolase ILR1-like 5 (EC 3.5.1.-)
mrna12454.1-v1.0-hybrid	Two-component response regulator-like APRR5 (Pseudo-response regulator 5)
mrna12455.1-v1.0-hybrid	Ribosome-binding factor PSRP1, chloroplastic (30S ribosomal protein 1) (CS-S5) (CS5) (Plastid-specific 30S ribosomal protein 1) (PSrp-1) (Ribosomal protein 1) (S22) (Translation factor pY)
mrna12458.1-v1.0-hybrid	StAR-related lipid transfer protein 7, mitochondrial (START domain-containing protein 7) (StARD7)
mrna12495.1-v1.0-hybrid	N-alpha-acetyltransferase MAK3 (EC 2.3.1.256) (N-acetyltransferase MAK3 homolog) (AtMAK3) (Protein PHOTOSYNTHESIS ALTERED MUTANT 21)
mrna12499.1-v1.0-hybrid	Protein DAMAGED DNA-BINDING 2 (UV-damaged DNA-binding protein 2)
mrna12547.1-v1.0-hybrid	RNA polymerase sigma factor sigA (Sigma factor A) (Sigma-A) (RNA polymerase sigma factor sig1) (Atsig1) (Sigma factor 1) (RNA polymerase sigma factor sig2) (Atsig2) (Sigma factor 2) (RNA polymerase sigma factor sigB) (Sigma factor B) (Sigma-B)
mrna12565.1-v1.0-hybrid	S-norcoclaurine synthase (EC 4.2.1.78)
mrna12566.1-v1.0-hybrid	S-norcoclaurine synthase 2 (PsNCS2) (EC 4.2.1.78)
mrna12578.1-v1.0-hybrid	ATPase family AAA domain-containing protein 3
mrna12660.1-v1.0-hybrid	DNA repair protein recA homolog 3, mitochondrial (Recombinase A homolog 3)
mrna12678.1-v1.0-hybrid	Diacylglycerol O-acyltransferase 1 (CaDGAT1) (EC 2.3.1.20)
mrna12691.1-v1.0-hybrid	Protein phosphatase 2C 77 (AtPP2C77) (EC 3.1.3.16) (Protein ABSCISIC ACID-INSENSITIVE 2) (Protein phosphatase 2C ABI2) (PP2C ABI2)
mrna12733.1-v1.0-hybrid	Protein ELF4-LIKE 3
mrna12741.1-v1.0-hybrid	Growth-regulating factor 6 (OsGRF6) (Transcription activator GRF6)
mrna12765.1-v1.0-hybrid	Homeobox-leucine zipper protein ATHB-7 (HD-ZIP protein ATHB-7) (Homeodomain transcription factor ATHB-7)
mrna12857.1-v1.0-hybrid	Probable plastid-lipid-associated protein 14, chloroplastic (AtPap14) (Fibrillin-11) (OBP3-responsive protein 1)
mrna12872.1-v1.0-hybrid	Phosphatidylinositol 4-kinase gamma 3 (AtPI4Kgamma3) (PI-4Kgamma3) (PI4K gamma 3) (EC 2.7.1.67)
mrna12873.1-v1.0-hybrid	Dipeptidyl aminopeptidase 4 (EC 3.4.14.5) (Dipeptidyl aminopeptidase IV) (DAP IV)
mrna12886.1-v1.0-hybrid	Dof zinc finger protein PBF (Prolamin box-binding factor)
mrna12887.1-v1.0-hybrid	Starch synthase 1, chloroplastic/amyloplastic (AtSS1) (SSS) (EC 2.4.1.21) (Soluble starch synthase I)
mrna12961.1-v1.0-hybrid	DNA repair protein RAD51 homolog 1 (Rad51-like protein 1) (AtRAD51)
mrna12969.1-v1.0-hybrid	Alpha-aminoadipic semialdehyde synthase (cAt-LKR/SDH) (LKR/SDH) [Includes: Lysine ketoglutarate reductase (LKR) (EC 1.5.1.8); Saccharopine dehydrogenase (EC 1.5.1.9) (cAt-SDH) (SDH)]
mrna12973.1-v1.0-hybrid	Brefeldin A-inhibited guanine nucleotide-exchange protein 5 (BIG5) (ARF guanine-nucleotide exchange factor BIG5) (Protein BFA-VISUALIZED ENDOCYTIC TRAFFICKING DEFECTIVE 1) (Protein BEN1) (Protein HOPM INTERACTOR 7)
mrna13072.1-v1.0-hybrid	Endochitinase (EC 3.2.1.14)
mrna13082.1-v1.0-hybrid	Lysine histidine transporter-like 8 (Amino acid transporter-like protein 1)
mrna13094.1-v1.0-hybrid	Probable protein phosphatase 2C 76 (AtPP2C76) (EC 3.1.3.16)
mrna13104.1-v1.0-hybrid	Protein MAK16 homolog B (MAK16-like protein B)
mrna13126.1-v1.0-hybrid	ABC transporter C family member 10 (ABC transporter ABCC.10) (AtABCC10) (EC 7.6.2.2) (ATP-energized glutathione S-conjugate pump 14) (Glutathione S-conjugate-transporting ATPase 14) (Multidrug resistance-associated protein 14)
mrna13150.1-v1.0-hybrid	S-type anion channel SLAH3 (SLAC1-homolog protein 3)
mrna13151.1-v1.0-hybrid	S-type anion channel SLAH3 (SLAC1-homolog protein 3)
mrna13183.1-v1.0-hybrid	DUF21 domain-containing protein At5g52790 (CBS domain-containing protein CBSDUF5)
mrna13216.1-v1.0-hybrid	Protein DETOXIFICATION 35 (AtDTX35) (Multidrug and toxic compound extrusion protein 35) (MATE protein 35) (Protein DETOXIFYING EFFLUX CARRIER 35) (Protein DTX5) (Protein FLOWER FLAVONOID TRANSPORTER) (Protein FFT)
mrna13218.1-v1.0-hybrid	Protein DETOXIFICATION 35 (AtDTX35) (Multidrug and toxic compound extrusion protein 35) (MATE protein 35) (Protein DETOXIFYING EFFLUX CARRIER 35) (Protein DTX5) (Protein FLOWER FLAVONOID TRANSPORTER) (Protein FFT)
mrna13272.1-v1.0-hybrid	Low-temperature-induced 78 kDa protein (Desiccation-responsive protein 29A)
mrna13284.1-v1.0-hybrid	WD repeat-containing protein RUP2 (Protein EARLY FLOWERING BY OVEREXPRESSION 2) (Protein REPRESSOR OF UV-B PHOTOMORPHOGENESIS 2)
mrna13296.1-v1.0-hybrid	Protein phosphatase inhibitor 2 (IPP-2) (DdI-2)
mrna13297.1-v1.0-hybrid	3-hexulose-6-phosphate isomerase (EC 5.3.1.27) (6-phospho-3-hexuloisomerase) (PHI)
mrna13298.1-v1.0-hybrid	Molybdopterin synthase sulfur carrier subunit (Molybdenum cofactor synthesis protein 2 small subunit) (Molybdenum cofactor synthesis protein 2A) (MOCS2A) (Sulfur carrier protein MOCS2A)
mrna13326.1-v1.0-hybrid	TraB domain-containing protein (Protein TTG2)
mrna13392.1-v1.0-hybrid	Embryo-specific protein ATS3B (Protein ARABIDOPSIS THALIANA SEED 3B)
mrna13418.1-v1.0-hybrid	Probable rRNA-processing protein EBP2 homolog
mrna13420.1-v1.0-hybrid	Peptidyl-prolyl cis-trans isomerase FKBP53 (PPIase FKBP53) (EC 5.2.1.8) (FK506-binding protein 53) (AtFKBP53) (Immunophilin FKBP53) (Rotamase)
mrna13452.1-v1.0-hybrid	Trihelix transcription factor GT-3b (Transcription factor GT-1-like) (Trihelix DNA-binding protein GT-3b)
mrna13454.1-v1.0-hybrid	Omega-3 fatty acid desaturase, chloroplastic (EC 1.14.19.-)
mrna13533.1-v1.0-hybrid	Scopoletin glucosyltransferase (EC 2.4.1.128) (Phenylpropanoid:glucosyltransferase 1)
mrna13574.1-v1.0-hybrid	Ubiquitin-conjugating enzyme E2 28 (EC 2.3.2.23) (AtUBC9A) (E2 ubiquitin-conjugating enzyme 28) (Ubiquitin carrier protein 28)
mrna13629.1-v1.0-hybrid	Protein LURP-one-related 5
mrna13763.1-v1.0-hybrid	Binding partner of ACD11 1
mrna13772.1-v1.0-hybrid	Protein TIC 56, chloroplastic (Translocon at the inner envelope membrane of chloroplasts 56) (AtTIC56)
mrna13775.1-v1.0-hybrid	Ferritin-1, chloroplastic (EC 1.16.3.1) (SFerH-1) (SOF-35)
mrna13778.1-v1.0-hybrid	Abscisic acid receptor PYL4 (ABI1-binding protein 2) (PYR1-like protein 4) (Regulatory components of ABA receptor 10)
mrna13782.1-v1.0-hybrid	Protein DETOXIFICATION 44, chloroplastic (AtDTX44) (Multidrug and toxic compound extrusion protein 44) (MATE protein 44)
mrna13783.1-v1.0-hybrid	Dehydration-responsive element-binding protein 2C (Protein DREB2C)
mrna13803.1-v1.0-hybrid	Probable WRKY transcription factor 33 (WRKY DNA-binding protein 33)
mrna13824.1-v1.0-hybrid	D-alanine--D-alanine ligase (EC 6.3.2.4) (D-Ala-D-Ala ligase) (D-alanylalanine synthetase)
mrna13973.1-v1.0-hybrid	Aquaporin TIP1-1 (Aquaporin TIP) (Gamma-tonoplast intrinsic protein) (Gamma-TIP) (Tonoplast intrinsic protein 1-1) (AtTIP1;1) (Tonoplast intrinsic protein, root-specific RB7)
mrna14002.1-v1.0-hybrid	Ankyrin repeat-containing protein At5g02620
mrna14115.1-v1.0-hybrid	Putative E3 ubiquitin-protein ligase XBAT31 (EC 2.3.2.27) (Ankyrin repeat domain and RING finger-containing protein XBAT31) (Protein XB3 homolog 1) (RING-type E3 ubiquitin transferase XB31)
mrna14134.1-v1.0-hybrid	Inner membrane protein PPF-1, chloroplastic (Post-floral-specific protein 1)
mrna14339.1-v1.0-hybrid	Protein LNK2 (Night light-inducible and clock-regulated 2)
mrna14394.1-v1.0-hybrid	Serine carboxypeptidase-like 51 (EC 3.4.16.-)
mrna14479.1-v1.0-hybrid	Cystathionine beta-lyase, chloroplastic (CBL) (EC 4.4.1.13) (Beta-cystathionase) (Cysteine lyase) (Cysteine-S-conjugate beta-lyase)
mrna14542.1-v1.0-hybrid	NEP1-interacting protein 1 (RING-H2 finger protein ATL26)
mrna14606.1-v1.0-hybrid	Chaperone protein dnaJ 11, chloroplastic (AtDjC11) (AtJ11)
mrna14735.1-v1.0-hybrid	Pheophytinase, chloroplastic (EC 3.1.1.-) (Pheophytin pheophorbide hydrolase) (Protein CO-REGULATED WITH NYE1)
mrna14751.1-v1.0-hybrid	ATPase family AAA domain-containing protein 3-A
mrna14773.1-v1.0-hybrid	Protein AE7-like 1 (MIP18 family protein At3g50845)
mrna14774.1-v1.0-hybrid	Phosphatidylinositol transfer protein 3 (CRAL-TRIO domain-containing protein pitC) (Random slug protein 5)
mrna14786.1-v1.0-hybrid	ATP-dependent DNA helicase DDM1 (EC 3.6.4.12) (Protein CHROMATIN REMODELING 1) (AtCHR1) (CHR01) (Protein DECREASED DNA METHYLATION 1) (AtDDM1) (Protein SOMNIFEROUS 1) (SWI/SNF2-related matrix-associated actin-dependent regulator of chromatin DDM1)
mrna14817.1-v1.0-hybrid	Glucan endo-1,3-beta-glucosidase (EC 3.2.1.39) ((1->3)-beta-glucan endohydrolase) ((1->3)-beta-glucanase) (Beta-1,3-endoglucanase)
mrna14841.1-v1.0-hybrid	Probable 2-oxoglutarate-dependent dioxygenase AOP1.2 (EC 1.14.11.-)
mrna14938.1-v1.0-hybrid	Dehydrin DHN1 (B8)
mrna14940.1-v1.0-hybrid	Dehydrin DHN1 (B8)
mrna14986.1-v1.0-hybrid	Aspartyl protease family protein At5g10770 (EC 3.4.23.-)
mrna14994.1-v1.0-hybrid	Probable steroid-binding protein 3 (AtMP3) (Membrane-associated progesterone-binding protein 2) (AtMAPR2)
mrna15015.1-v1.0-hybrid	CBL-interacting serine/threonine-protein kinase 5 (EC 2.7.11.1) (SNF1-related kinase 3.24) (SOS2-like protein kinase PKS19)
mrna15045.1-v1.0-hybrid	Nucleobase-ascorbate transporter 3 (AtNAT3)
mrna15073.1-v1.0-hybrid	Protein DETOXIFICATION 33 (AtDTX33) (Multidrug and toxic compound extrusion protein 33) (MATE protein 33)
mrna15107.1-v1.0-hybrid	Anthocyanidin 3-O-glucosyltransferase 5 (EC 2.4.1.115) (Flavonol 3-O-glucosyltransferase 5) (UDP-glucose flavonoid 3-O-glucosyltransferase 5)
mrna15117.1-v1.0-hybrid	Cytochrome P450 734A1 (EC 1.14.-.-) (Protein PHYB ACTIVATION-TAGGED SUPPRESSOR 1)
mrna15164.1-v1.0-hybrid	Sugar fermentation stimulation protein homolog
mrna15166.1-v1.0-hybrid	Isoflavone reductase-like protein (Pollen allergen Ole e 12) (allergen Ole e 12)
mrna15270.1-v1.0-hybrid	Protein TIC 20-v, chloroplastic (Translocon at the inner envelope membrane of chloroplasts 20-V) (AtTIC20-v)
mrna15284.1-v1.0-hybrid	NDR1/HIN1-like protein 10 (AtNHL10) (Protein YELLOW-LEAF-SPECIFIC GENE 9)
mrna15288.1-v1.0-hybrid	NDR1/HIN1-like protein 10 (AtNHL10) (Protein YELLOW-LEAF-SPECIFIC GENE 9)
mrna15341.1-v1.0-hybrid	Secoisolariciresinol dehydrogenase (EC 1.1.1.331) (Fragment)
mrna15385.1-v1.0-hybrid	Trihelix transcription factor GT-2 (Trihelix DNA-binding protein GT-2)
mrna15430.1-v1.0-hybrid	Protein ALP1-like (EC 3.1.-.-)
mrna15470.1-v1.0-hybrid	Ubiquitin carboxyl-terminal hydrolase 26 (EC 3.4.19.12) (Deubiquitinating enzyme 26) (AtUBP26) (Ubiquitin thioesterase 26) (Ubiquitin-specific-processing protease 26)
mrna15471.1-v1.0-hybrid	Pentatricopeptide repeat-containing protein At5g24830
mrna15505.1-v1.0-hybrid	1-aminocyclopropane-1-carboxylate oxidase homolog 1
mrna15532.1-v1.0-hybrid	Uncharacterized protein sll1770
mrna15544.1-v1.0-hybrid	Heterogeneous nuclear ribonucleoprotein 1 (hnRNP1)
mrna15552.1-v1.0-hybrid	Zinc finger protein CONSTANS-LIKE 9
mrna15644.1-v1.0-hybrid	NAC domain-containing protein 90 (ANAC090)
mrna15690.1-v1.0-hybrid	Protein adenylyltransferase Fic (EC 2.7.7.n1) (De-AMPylase Fic) (EC 3.1.4.-)
mrna15706.1-v1.0-hybrid	DEAD-box ATP-dependent RNA helicase 56 (EC 3.6.4.13) (API5-interacting protein 1)
mrna15708.1-v1.0-hybrid	DCC family protein At1g52590, chloroplastic
mrna15718.1-v1.0-hybrid	Zinc finger BED domain-containing protein DAYSLEEPER (Transposase-like protein DAYSLEEPER)
mrna15744.1-v1.0-hybrid	Palmitoyl-monogalactosyldiacylglycerol delta-7 desaturase, chloroplastic (EC 1.14.19.42) (Acyl-lipid desaturase 3) (Fatty acid desaturase 5) (FAD5) (Fatty acid desaturase B) (FADB) (Monogalactosyldiacylglycerol-specific palmitic acid desaturase)
mrna15749.1-v1.0-hybrid	Umecyanin (UMC)
mrna15841.1-v1.0-hybrid	Probable WRKY transcription factor 40 (WRKY DNA-binding protein 40)
mrna15862.1-v1.0-hybrid	ATP-dependent zinc metalloprotease FTSH 2, chloroplastic (AtFTSH2) (EC 3.4.24.-) (Protein VARIEGATED 2)
mrna15917.1-v1.0-hybrid	Inhibitor of Bruton tyrosine kinase (IBtk)
mrna16118.1-v1.0-hybrid	Ultraviolet-B receptor UVR8 (Protein UV-B RESISTANCE 8) (RCC1 domain-containing protein UVR8)
mrna16128.1-v1.0-hybrid	Cytokinin riboside 5'-monophosphate phosphoribohydrolase LOG1 (EC 3.2.2.n1) (Protein LONELY GUY 1)
mrna16187.1-v1.0-hybrid	Laccase-15 (EC 1.10.3.2) (Benzenediol:oxygen oxidoreductase 15) (Diphenol oxidase 15) (Protein TRANSPARENT TESTA 10) (Urishiol oxidase 15)
mrna16238.1-v1.0-hybrid	BRCA1-associated RING domain protein 1 (BARD-1) (EC 2.3.2.27) (RING-type E3 ubiquitin transferase BARD1)
mrna16513.1-v1.0-hybrid	Serine/threonine-protein kinase WNK1 (AtWNK1) (EC 2.7.11.1) (Protein kinase with no lysine 1)
mrna16521.1-v1.0-hybrid	Cation/calcium exchanger 2 (Protein CATION EXCHANGER 8)
mrna16543.1-v1.0-hybrid	Wall-associated receptor kinase 2 (EC 2.7.11.-)
mrna16581.1-v1.0-hybrid	PRA1 family protein F2 (AtPRA1.F2) (Prenylated Rab acceptor 7)
mrna16619.1-v1.0-hybrid	Ethylene-responsive transcription factor 1B (AtERF1B) (Ethylene-responsive element-binding factor 1B) (EREBP-1B)
mrna16789.1-v1.0-hybrid	CBS domain-containing protein CBSX6
mrna16794.1-v1.0-hybrid	Genome polyprotein [Cleaved into: Protein p48; NTPase (EC 3.6.1.15) (p41); Protein p22; Viral genome-linked protein (VPG); 3C-like protease (3CLpro) (EC 3.4.22.66) (Calicivirin); RNA-directed RNA polymerase (RdRp) (EC 2.7.7.48)]
mrna16798.1-v1.0-hybrid	2-(3-amino-3-carboxypropyl)histidine synthase subunit 2 (EC 2.5.1.108) (Diphthamide biosynthesis protein 2) (Diphtheria toxin resistance protein 2) (S-adenosyl-L-methionine:L-histidine 3-amino-3-carboxypropyltransferase 2)
mrna16815.1-v1.0-hybrid	Serine carboxypeptidase-like 20 (EC 3.4.16.-)
mrna16902.1-v1.0-hybrid	Phosphoglucan, water dikinase, chloroplastic (EC 2.7.9.5)
mrna16999.1-v1.0-hybrid	Adagio protein 1 (Clock-associated PAS protein ZTL) (F-box only protein 2b) (FBX2b) (Flavin-binding kelch repeat F-box protein 1-like protein 2) (FKF1-like protein 2) (LOV kelch protein 1) (Protein ZEITLUPE)
mrna17100.1-v1.0-hybrid	Early nodulin-like protein 1 (OsENODL1) (Phytocyanin-like protein)
mrna17102.1-v1.0-hybrid	GDSL esterase/lipase At5g55050 (EC 3.1.1.-) (Extracellular lipase At5g55050)
mrna17107.1-v1.0-hybrid	Protein DETOXIFICATION 19 (AtDTX19) (Multidrug and toxic compound extrusion protein 19) (MATE protein 19) (Protein ABERRANT LATERAL ROOT FORMATION 5)
mrna17129.1-v1.0-hybrid	UDP-rhamnose/UDP-galactose transporter 3 (UDP-Rha/UDP-Gal transporter 3) (Bi-functional UDP-rhamnose/UDP-galactose transporter)
mrna17162.1-v1.0-hybrid	Dynamin-related protein 5A (Protein ARC5-like)
mrna17185.1-v1.0-hybrid	Lysine histidine transporter-like 8 (Amino acid transporter-like protein 1)
mrna17190.1-v1.0-hybrid	Expansin-like A1 (At-EXPL1) (AtEXLA1) (AtEXPL1) (Ath-ExpBeta-2.1)
mrna17325.1-v1.0-hybrid	Protein EXORDIUM-like 5
mrna17329.1-v1.0-hybrid	Nucleolar complex protein 4 homolog (NOC4 protein homolog) (NOC4-like protein) (Nucleolar complex-associated protein 4-like protein)
mrna17330.1-v1.0-hybrid	Probable protein phosphatase 2C 27 (AtPP2C27) (EC 3.1.3.16) (Probable protein phosphatase 2C G group 1) (AtPP2CG1)
mrna17337.1-v1.0-hybrid	Monosaccharide-sensing protein 2 (Sugar transporter MSSP2)
mrna17340.1-v1.0-hybrid	Mitochondrial phosphate carrier protein 1, mitochondrial (Mitochondrial phosphate transporter 1) (MPT1) (Phosphate transporter 3;3)
mrna17371.1-v1.0-hybrid	3-hydroxy-3-methylglutaryl-coenzyme A reductase 2 (HMG-CoA reductase 2) (EC 1.1.1.34)
mrna17376.1-v1.0-hybrid	Ninja-family protein AFP3 (ABI five-binding protein 3) (ABI5-binding protein 3)
mrna17408.1-v1.0-hybrid	Chloroplast envelope quinone oxidoreductase homolog (ceQORH) (EC 1.3.1.-)
mrna17427.1-v1.0-hybrid	Ferrochelatase-1, chloroplastic/mitochondrial (AtFC1) (EC 4.99.1.1) (Ferrochelatase-I) (AtFC-I) (Heme synthase 1) (Protoheme ferro-lyase 1)
mrna17448.1-v1.0-hybrid	Transcription factor IBH1 (AtIBH1) (BHLH transcription factor zeta) (bHLH zeta) (Basic helix-loop-helix protein 158) (AtbHLH158) (bHLH 158) (Protein ILI1-BINDING BHLH 1) (bHLH transcription factor bHLH158)
mrna17535.1-v1.0-hybrid	Mitochondrial inner membrane protein SHH3 (SDH3 homolog)
mrna17603.1-v1.0-hybrid	Purple acid phosphatase 15 (EC 3.1.3.-) (EC 3.1.3.2) (Phytase)
mrna17664.1-v1.0-hybrid	ATP synthase protein I
mrna17698.1-v1.0-hybrid	Ethylene-responsive transcription factor ERF054 (Transcription factor QRAP2)
mrna17711.1-v1.0-hybrid	Two pore calcium channel protein 1 (Calcium channel protein 1) (AtCCH1) (Fatty acid oxygenation up-regulated protein 2) (Voltage-dependent calcium channel protein TPC1) (AtTPC1)
mrna17784.1-v1.0-hybrid	Cytochrome P450 716B1 (EC 1.14.-.-) (Cytochrome P450 CYPA1)
mrna17830.1-v1.0-hybrid	Cytochrome P450 81E8 (EC 1.14.13.-)
mrna17836.1-v1.0-hybrid	FAD-dependent urate hydroxylase (EC 1.14.13.113) (Flavoprotein urate hydroxylase)
mrna18000.1-v1.0-hybrid	Gamma-tubulin complex component 3 (AtGCP3) (GCP-3) (Spindle pole body component 98) (AtSPC98)
mrna18053.1-v1.0-hybrid	Glycine-rich protein DC9.1
mrna18079.1-v1.0-hybrid	F-box/kelch-repeat protein At1g15670
mrna18111.1-v1.0-hybrid	Protein S-acyltransferase 10 (EC 2.3.1.225) (Probable palmitoyltransferase At3g51390) (Zinc finger DHHC domain-containing protein At3g51390)
mrna18113.1-v1.0-hybrid	Protein MODIFIER OF SNC1 11
mrna18151.1-v1.0-hybrid	Two-component response regulator-like APRR7 (Pseudo-response regulator 7)
mrna18212.1-v1.0-hybrid	Soluble inorganic pyrophosphatase 4 (EC 3.6.1.1) (Pyrophosphate phospho-hydrolase 4) (PPase 4)
mrna18246.1-v1.0-hybrid	Argininosuccinate synthase (EC 6.3.4.5) (Citrulline--aspartate ligase)
mrna18289.1-v1.0-hybrid	Polyphenol oxidase, chloroplastic (PPO) (EC 1.10.3.1) (Catechol oxidase)
mrna18319.1-v1.0-hybrid	Aluminum-activated malate transporter 8 (AtALMT8)
mrna18342.1-v1.0-hybrid	Probable pyridoxal 5'-phosphate synthase subunit PDX1 (PLP synthase subunit PDX1) (EC 4.3.3.6) (Ethylene-inducible protein HEVER)
mrna18353.1-v1.0-hybrid	Ultraviolet-B receptor UVR8 (Protein UV-B RESISTANCE 8) (RCC1 domain-containing protein UVR8)
mrna18375.1-v1.0-hybrid	PRA1 family protein A1 (AtPRA1.A1)
mrna18416.1-v1.0-hybrid	Transcription factor MYB3R-5 (Myb-related protein 3R-5)
mrna18464.1-v1.0-hybrid	L-type lectin-domain containing receptor kinase IV.1 (Arabidopsis thaliana lectin-receptor kinase e) (AthlecRK-e) (LecRK-IV.1) (EC 2.7.11.1) (Lectin Receptor Kinase 1)
mrna18466.1-v1.0-hybrid	L-type lectin-domain containing receptor kinase S.4 (LecRK-S.4) (EC 2.7.11.1)
mrna18485.1-v1.0-hybrid	Metal tolerance protein 10 (AtMTP10)
mrna18611.1-v1.0-hybrid	Two-component response regulator-like PRR95 (Pseudo-response regulator 95) (OsPRR95)
mrna18656.1-v1.0-hybrid	Homeobox-leucine zipper protein ATHB-7 (HD-ZIP protein ATHB-7) (Homeodomain transcription factor ATHB-7)
mrna18708.1-v1.0-hybrid	Uncharacterized protein At4g00950
mrna18721.1-v1.0-hybrid	Protein NRT1/ PTR FAMILY 5.6 (AtNPF5.6)
mrna18781.1-v1.0-hybrid	Probable sugar phosphate/phosphate translocator At3g11320
mrna18866.1-v1.0-hybrid	Vacuolar cation/proton exchanger 1 (Ca(2+)/H(+) antiporter CAX1) (Ca(2+)/H(+) exchanger 1) (Protein CATION EXCHANGER 1) (Protein RARE COLD INDUCIBLE 4)
mrna18870.1-v1.0-hybrid	GDSL esterase/lipase CPRD49 (EC 3.1.1.-) (Extracellular lipase CPRD49)
mrna18891.1-v1.0-hybrid	Serine/arginine-rich splicing factor RS40 (At-RSp40) (AtRS40)
mrna18898.1-v1.0-hybrid	Cytochrome P450 71A25 (EC 1.14.-.-)
mrna18928.1-v1.0-hybrid	Common plant regulatory factor 1 (CPRF-1)
mrna18930.1-v1.0-hybrid	Probable 2-oxoglutarate-dependent dioxygenase AOP1.2 (EC 1.14.11.-)
mrna18931.1-v1.0-hybrid	Cytochrome P450 71A24 (EC 1.14.-.-)
mrna18932.1-v1.0-hybrid	Cytochrome P450 71A25 (EC 1.14.-.-)
mrna18944.1-v1.0-hybrid	UDP-galactose/UDP-glucose transporter 4 (AtUTr4)
mrna19001.1-v1.0-hybrid	Delta(8)-fatty-acid desaturase 2 (EC 1.14.19.29) (Delta(8)-sphingolipid desaturase 2) (Sphingoid long-chain base desaturase 2) (Sphingoid LCB desaturase 2) (Sphingolipid 8-(E/Z)-desaturase 2)
mrna19010.1-v1.0-hybrid	Desiccation protectant protein Lea14 homolog
mrna19011.1-v1.0-hybrid	Desiccation protectant protein Lea14 homolog
mrna19064.1-v1.0-hybrid	Uncharacterized protein At3g61260
mrna19104.1-v1.0-hybrid	Methionine adenosyltransferase 2 subunit beta (Methionine adenosyltransferase II beta) (MAT II beta)
mrna19188.1-v1.0-hybrid	Uncharacterized membrane protein YuiD
mrna19205.1-v1.0-hybrid	DEAD-box ATP-dependent RNA helicase 26 (EC 3.6.4.13)
mrna19223.1-v1.0-hybrid	Putative disease resistance protein At1g50180
mrna19269.1-v1.0-hybrid	Probable E3 ubiquitin-protein ligase RHB1A (EC 2.3.2.27) (RING-H2 finger B1a) (RING-H2 zinc finger protein RHB1a) (RING-type E3 ubiquitin transferase RHB1A)
mrna19279.1-v1.0-hybrid	Cytochrome P450 71A21 (EC 1.14.-.-)
mrna19313.1-v1.0-hybrid	Beta-amyrin 28-monooxygenase (EC 1.14.14.126) (Beta-amyrin 28-oxidase) (Cytochrome P450 CYP716A52v2) (Oleanic acid synthase) (PgOAS)
mrna19322.1-v1.0-hybrid	Beta-amylase 2, chloroplastic (EC 3.2.1.2) (1,4-alpha-D-glucan maltohydrolase) (Beta-amylase 9)
mrna19426.1-v1.0-hybrid	Probable fructokinase-7 (EC 2.7.1.4)
mrna19440.1-v1.0-hybrid	Glyoxylate/hydroxypyruvate reductase HPR3 (EC 1.1.1.79) (EC 1.1.1.81) (NAD(P)H-dependent hydroxypyruvate reductase 3) (AtHPR3) (HPR 3)
mrna19470.1-v1.0-hybrid	B-cell receptor-associated protein 31 (BCR-associated protein 31) (Bap31) (6C6-AG tumor-associated antigen) (Protein CDM) (p28)
mrna19478.1-v1.0-hybrid	WRKY transcription factor 6 (WRKY DNA-binding protein 6) (AtWRKY6)
mrna19497.1-v1.0-hybrid	Chaperonin-like RBCX protein 1, chloroplastic (AtRBCX1)
mrna19498.1-v1.0-hybrid	Malonyl-CoA decarboxylase, mitochondrial (MCD) (EC 4.1.1.9)
mrna19518.1-v1.0-hybrid	Plastid-lipid-associated protein, chloroplastic (CitPAP)
mrna19545.1-v1.0-hybrid	Probable calcium-binding protein CML8 (Calmodulin-like protein 8)
mrna19590.1-v1.0-hybrid	Derlin-2.2 (AtDerlin2-2)
mrna19592.1-v1.0-hybrid	15.4 kDa class V heat shock protein (15.4 kDa heat shock protein) (AtHsp15.4)
mrna19628.1-v1.0-hybrid	Polyphenol oxidase, chloroplastic (PPO) (EC 1.10.3.1) (Catechol oxidase)
mrna19645.1-v1.0-hybrid	Peroxisomal membrane protein PMP22 (22 kDa peroxisomal membrane protein)
mrna19657.1-v1.0-hybrid	E3 ubiquitin-protein ligase RMA3 (EC 2.3.2.27) (Protein RING membrane-anchor 3) (RING-type E3 ubiquitin transferase RMA3)
mrna19665.1-v1.0-hybrid	Major pilu subunit operon regulatory protein PapB
mrna19713.1-v1.0-hybrid	Organic cation/carnitine transporter 3 (AtOCT3)
mrna19730.1-v1.0-hybrid	YTH domain-containing family protein 2
mrna19731.1-v1.0-hybrid	Aspartyl protease family protein 2 (EC 3.4.23.-)
mrna19737.1-v1.0-hybrid	Ubiquinol oxidase 4, chloroplastic/chromoplastic (EC 1.10.3.11) (Alternative oxidase 4) (Plastid terminal oxidase) (Protein IMMUTANS)
mrna19753.1-v1.0-hybrid	Nuclear cap-binding protein subunit 1 (80 kDa nuclear cap-binding protein) (CBP80) (NCBP 80 kDa subunit)
mrna19764.1-v1.0-hybrid	Laminin subunit alpha-4 (Laminin-14 subunit alpha) (Laminin-8 subunit alpha) (Laminin-9 subunit alpha)
mrna19782.1-v1.0-hybrid	Probable xyloglucan endotransglucosylase/hydrolase protein 23 (At-XTH23) (XTH-23) (EC 2.4.1.207)
mrna19854.1-v1.0-hybrid	Glucan endo-1,3-beta-glucosidase 5 (EC 3.2.1.39) ((1->3)-beta-glucan endohydrolase 5) ((1->3)-beta-glucanase 5) (Beta-1,3-endoglucanase 5) (Beta-1,3-glucanase 5)
mrna19926.1-v1.0-hybrid	Probable GMP synthase [glutamine-hydrolyzing] (EC 6.3.5.2) (GMP synthetase) (Glutamine amidotransferase)
mrna20004.1-v1.0-hybrid	APO protein 1, chloroplastic (Accumulation of photosystem I protein 1) (Protein ACCUMULATION OF PHOTOSYSTEM ONE 1)
mrna20052.1-v1.0-hybrid	Exocyst complex component EXO84C (AtExo80c)
mrna20078.1-v1.0-hybrid	Transcription factor JUNGBRUNNEN 1 (NAC domain-containing protein 42) (ANAC042)
mrna20188.1-v1.0-hybrid	Dihydroceramide fatty acyl 2-hydroxylase FAH1 (EC 1.14.18.7) (Fatty acid 2-hydroxylase 1) (AtFAH1)
mrna20277.1-v1.0-hybrid	Beta-carotene isomerase D27, chloroplastic (EC 5.2.1.14) (Protein DWARF-27)
mrna20281.1-v1.0-hybrid	Potassium channel toxin alpha-KTx 6.16 (OcyC12)
mrna20298.1-v1.0-hybrid	Endoplasmic reticulum vesicle protein 25
mrna20341.1-v1.0-hybrid	Chlorophyllase-1 (AtCLH1) (EC 3.1.1.14) (Chlorophyll-chlorophyllido hydrolase 1) (Chlase 1) (Coronatine-induced protein 1) (CORI1)
mrna20480.1-v1.0-hybrid	Glycosyltransferase family 92 protein At1g27200 (EC 2.4.1.-)
mrna20487.1-v1.0-hybrid	HMG1/2-like protein (Protein SB11)
mrna20547.1-v1.0-hybrid	Cellulose synthase-like protein E6 (EC 2.4.1.-) (OsCslE6)
mrna20556.1-v1.0-hybrid	Stachyose synthase (EC 2.4.1.67) (Galactinol--raffinose galactosyltransferase)
mrna20571.1-v1.0-hybrid	Probable glycerol-3-phosphate acyltransferase 2 (AtGPAT2) (EC 2.3.1.15)
mrna20639.1-v1.0-hybrid	Lactase-phlorizin hydrolase (Lactase-glycosylceramidase) [Includes: Lactase (EC 3.2.1.108); Phlorizin hydrolase (EC 3.2.1.62)]
mrna20686.1-v1.0-hybrid	NAC domain-containing protein 79 (ANAC79) (ANAC80) (AtNAC79) (AtNAC80)
mrna20853.1-v1.0-hybrid	Uncharacterized protein At2g39795, mitochondrial
mrna20863.1-v1.0-hybrid	Protein DA1-related 2 (Protein LATERAL ROOT DEVELOPMENT 3)
mrna20876.1-v1.0-hybrid	Glycine-rich protein A3
mrna20939.1-v1.0-hybrid	Anthranilate synthase alpha subunit 1, chloroplastic (EC 4.1.3.27) (Anthranilate synthase component 1-1) (Anthranilate synthase component I-1) (Protein A-METHYL TRYPTOPHAN RESISTANT 1) (Protein JASMONATE-INDUCED DEFECTIVE LATERAL ROOT 1) (Protein TRYPTOPHAN BIOSYNTHESIS 5) (Protein WEAK ETHYLENE INSENSITIVE 2)
mrna20961.1-v1.0-hybrid	High mobility group B protein 1 (High mobility group protein A) (AtHMGalpha) (HMG alpha) (Nucleosome/chromatin assembly factor group D 01) (Nucleosome/chromatin assembly factor group D 1)
mrna20965.1-v1.0-hybrid	Putative ABC1 protein At2g40090
mrna21002.1-v1.0-hybrid	RING-H2 finger protein ATL66 (EC 2.3.2.27) (RING-type E3 ubiquitin transferase ATL66)
mrna21037.1-v1.0-hybrid	Ferritin-3, chloroplastic (EC 1.16.3.1) (SFerH-3)
mrna21044.1-v1.0-hybrid	Abscisic acid receptor PYL6 (ABI1-binding protein 5) (PYR1-like protein 6) (Regulatory components of ABA receptor 9)
mrna21047.1-v1.0-hybrid	Dehydration-responsive element-binding protein 2C (Protein DREB2C)
mrna21072.1-v1.0-hybrid	Glucan endo-1,3-beta-glucosidase 8 (EC 3.2.1.39) ((1->3)-beta-glucan endohydrolase 8) ((1->3)-beta-glucanase 8) (Beta-1,3-endoglucanase 8) (Beta-1,3-glucanase 8)
mrna21091.1-v1.0-hybrid	Ethylene-responsive transcription factor ABR1 (Protein ABA REPRESSOR 1)
mrna21142.1-v1.0-hybrid	RNA cytidine acetyltransferase 2 (EC 2.3.1.-) (18S rRNA cytosine acetyltransferase 2)
mrna21165.1-v1.0-hybrid	Ethylene-responsive transcription factor 2 (NtERF2) (Ethylene-responsive element-binding factor 2) (EREBP-2)
mrna21166.1-v1.0-hybrid	Ethylene-responsive transcription factor 5 (Ethylene-responsive element-binding factor 4) (EREBP-4) (Ethylene-responsive element-binding factor 5 homolog) (NtERF4)
mrna21167.1-v1.0-hybrid	Ethylene-responsive transcription factor ERF106
mrna21168.1-v1.0-hybrid	ATP-dependent 6-phosphofructokinase 4, chloroplastic (ATP-PFK 4) (Phosphofructokinase 4) (EC 2.7.1.11) (Phosphohexokinase 4)
mrna21256.1-v1.0-hybrid	21 kDa protein (1.2 protein)
mrna21257.1-v1.0-hybrid	Cyclin-dependent kinase F-4 (CDKF;4) (EC 2.7.11.22) (EC 2.7.11.23) (Serine/threonine-protein kinase MHK-like protein 2)
mrna21260.1-v1.0-hybrid	21 kDa protein (1.2 protein)
mrna21315.1-v1.0-hybrid	5-amino-6-(5-phospho-D-ribitylamino)uracil phosphatase, chloroplastic (AtPyrP2) (EC 3.1.3.104) (5-amino-6-ribitylamino-2,4(1H,3H)-pyrimidinedione 5'-phosphate phosphatase) (ARPP phosphatase) (Haloacid dehalogenase-like hydrolase domain-containing protein)
mrna21331.1-v1.0-hybrid	tRNA (guanine(26)-N(2))-dimethyltransferase (EC 2.1.1.216) (tRNA 2,2-dimethylguanosine-26 methyltransferase) (tRNA(guanine-26,N(2)-N(2)) methyltransferase) (tRNA(m(2,2)G26)dimethyltransferase)
mrna21369.1-v1.0-hybrid	30S ribosomal protein S7
mrna21392.1-v1.0-hybrid	Uncharacterized hydrolase YugF (EC 3.1.-.-)
mrna21394.1-v1.0-hybrid	Cytochrome P450 714A1 (EC 1.14.-.-) (EUI-like P450 A1)
mrna21400.1-v1.0-hybrid	Putative pterin-4-alpha-carbinolamine dehydratase (PHS) (EC 4.2.1.96) (4-alpha-hydroxy-tetrahydropterin dehydratase) (Pterin carbinolamine dehydratase) (PCD)
mrna21405.1-v1.0-hybrid	Pectinesterase 2 (EC 3.1.1.11) (Pollen allergen Ole e 11.0102) (Ole e 11-2) (allergen Ole e 11.0102)
mrna21476.1-v1.0-hybrid	Cysteine proteinase inhibitor 12 (Oryzacystatin XII) (OC-XII) (Oryzacystatin-12)
mrna21503.1-v1.0-hybrid	Protein LNK3 (Night light-inducible and clock-regulated 3)
mrna21537.1-v1.0-hybrid	Stearoyl-[acyl-carrier-protein] 9-desaturase, chloroplastic (Stearoyl-ACP desaturase) (EC 1.14.19.2) (Acyl-[acyl-carrier-protein] desaturase) (Delta(9) stearoyl-acyl carrier protein desaturase)
mrna21738.1-v1.0-hybrid	Protein ROOT PRIMORDIUM DEFECTIVE 1
mrna21784.1-v1.0-hybrid	Glucan endo-1,3-beta-glucosidase 14 (EC 3.2.1.39) ((1->3)-beta-glucan endohydrolase 14) ((1->3)-beta-glucanase 14) (Beta-1,3-endoglucanase 14) (Beta-1,3-glucanase 14)
mrna21789.1-v1.0-hybrid	Protein BIC1 (BLUE-LIGHT INHIBITOR OF CRYPTOCHROMES 1)
mrna21838.1-v1.0-hybrid	BRCA1-associated protein homolog 2
mrna21897.1-v1.0-hybrid	Pyrroline-5-carboxylate reductase (P5C reductase) (P5CR) (EC 1.5.1.2)
mrna22074.1-v1.0-hybrid	Protein DMR6-LIKE OXYGENASE 2 (EC 1.14.11.-) (2-oxoglutarate (2OG)-Fe(II) oxygenase-like protein DLO2) (Salicylate 3-hydroxylase DLO2) (S3H DLO2) (SA 3-hydroxylase DLO2) (Salicylic acid 3-hydroxylase DLO2) (EC 1.14.13.-)
mrna22085.1-v1.0-hybrid	Glucan 1,3-beta-glucosidase A (EC 3.2.1.58) (Exo-1,3-beta-glucanase 1) (Exo-1,3-beta-glucanase A)
mrna22110.1-v1.0-hybrid	Uncharacterized WD repeat-containing protein C2A9.03
mrna22132.1-v1.0-hybrid	Protein spinster (Protein benchwarmer) (Protein diphthong)
mrna22139.1-v1.0-hybrid	Probable leucine-rich repeat receptor-like protein kinase At1g35710 (EC 2.7.11.1)
mrna22140.1-v1.0-hybrid	MDIS1-interacting receptor like kinase 2 (AtMIK2) (Probable LRR receptor-like serine/threonine-protein kinase At4g08850) (EC 2.7.11.1)
mrna22181.1-v1.0-hybrid	Beta-1,4-mannosyl-glycoprotein 4-beta-N-acetylglucosaminyltransferase (EC 2.4.1.144) (N-glycosyl-oligosaccharide-glycoprotein N-acetylglucosaminyltransferase III) (GNT-III) (GlcNAc-T III) (N-acetylglucosaminyltransferase III)
mrna22198.1-v1.0-hybrid	Tryptophan synthase alpha chain (EC 4.2.1.20)
mrna22272.1-v1.0-hybrid	Uncharacterized WD repeat-containing protein C2A9.03
mrna22286.1-v1.0-hybrid	Probable protein phosphatase 2C 33 (AtPP2C33) (EC 3.1.3.16) (AtPPC6;1)
mrna22297.1-v1.0-hybrid	Glycine-rich RNA-binding protein RZ1A (AtRZ-1a)
mrna22314.1-v1.0-hybrid	Protein FANTASTIC FOUR 3
mrna22317.1-v1.0-hybrid	Pachytene checkpoint protein 2
mrna22392.1-v1.0-hybrid	Probable 28S rRNA (cytosine(4447)-C(5))-methyltransferase (EC 2.1.1.-) (Nucleolar protein 1) (Nucleolar protein 2 homolog) (Proliferating-cell nucleolar antigen p120) (Proliferation-associated nucleolar protein p120)
mrna22597.1-v1.0-hybrid	Putative UDP-glucose flavonoid 3-O-glucosyltransferase 3 (FaGT3) (EC 2.4.1.-) (Flavonol 3-O-glucosyltransferase 3)
mrna22612.1-v1.0-hybrid	Late embryogenesis abundant protein 46 (Late embryogenesis abundant protein 4-5) (AtLEA4-5)
mrna22756.1-v1.0-hybrid	Eukaryotic peptide chain release factor subunit 1-3 (Eukaryotic release factor 1-3) (eRF1-3) (Omnipotent suppressor protein 1 homolog 3) (SUP1 homolog 3)
mrna22767.1-v1.0-hybrid	Cation/H(+) antiporter 19 (Protein CATION/H+ EXCHANGER 19) (AtCHX19)
mrna22776.1-v1.0-hybrid	Transcription factor HY5-like (HY5 homolog) (bZIP transcription factor 64) (AtbZIP64)
mrna22805.1-v1.0-hybrid	Late embryogenesis abundant protein D-29 (LEA D-29)
mrna22817.1-v1.0-hybrid	Pto-interacting protein 1 (Pti1) (EC 2.7.11.1) (Pto kinase interactor 1)
mrna22897.1-v1.0-hybrid	Transcription factor bHLH87 (Basic helix-loop-helix protein 87) (AtbHLH87) (bHLH 87) (Transcription factor EN 121) (bHLH transcription factor bHLH087)
mrna22904.1-v1.0-hybrid	Inositol oxygenase 1 (EC 1.13.99.1) (Myo-inositol oxygenase 1) (AtMIOX1) (MI oxygenase 1)
mrna22943.1-v1.0-hybrid	DEAD-box ATP-dependent RNA helicase 3, chloroplastic (EC 3.6.4.13) (Protein EMBRYO DEFECTIVE 1138)
mrna22960.1-v1.0-hybrid	Pectin acetylesterase 12 (EC 3.1.1.-)
mrna22967.1-v1.0-hybrid	Agamous-like MADS-box protein AGL80
mrna22999.1-v1.0-hybrid	Solute carrier family 25 member 44
mrna23034.1-v1.0-hybrid	Beta-fructofuranosidase, insoluble isoenzyme CWINV1 (EC 3.2.1.26) (Cell wall beta-fructosidase 1) (AtbetaFRUCT1) (Cell wall invertase 1) (AtcwINV1) (Sucrose hydrolase 1)
mrna23041.1-v1.0-hybrid	Putative pentatricopeptide repeat-containing protein At1g17630
mrna23198.1-v1.0-hybrid	MLO-like protein 6 (AtMlo6)
mrna23226.1-v1.0-hybrid	LOB domain-containing protein 1 (ASYMMETRIC LEAVES 2-like protein 8) (AS2-like protein 8)
mrna23240.1-v1.0-hybrid	Nuclear transcription factor Y subunit B-8 (AtNF-YB-8)
mrna23252.1-v1.0-hybrid	Probable acetyltransferase NATA1-like (EC 2.3.1.-)
mrna23284.1-v1.0-hybrid	Phosphomannomutase/phosphoglucomutase (PMM / PGM) (EC 5.4.2.2) (EC 5.4.2.8)
mrna23353.1-v1.0-hybrid	Serine/arginine-rich splicing factor RS2Z32 (RS-containing zinc finger protein 32) (At-RS2Z32) (At-RSZ32) (AtRSZ32) (Serine/arginine-rich splicing factor RSZ34) (AtRSZ34)
mrna23360.1-v1.0-hybrid	ABC transporter G family member 6 (ABC transporter ABCG.6) (AtABCG6) (White-brown complex homolog protein 6) (AtWBC6)
mrna23414.1-v1.0-hybrid	Ras-related protein RABC2a (AtRABC2a) (Ras-related protein Rab18B) (AtRab18B)
mrna23442.1-v1.0-hybrid	Protein NUCLEAR FUSION DEFECTIVE 4
mrna23518.1-v1.0-hybrid	Major latex protein 146 (MLP 146)
mrna23527.1-v1.0-hybrid	Aminopeptidase 2 (EC 3.4.11.-)
mrna23531.1-v1.0-hybrid	Meiotic recombination protein SPO11-1 (AtSPO11-1) (EC 5.6.2.2)
mrna23534.1-v1.0-hybrid	Two-pore potassium channel 1 (AtTPK1) (Calcium-activated outward-rectifying potassium channel 1) (AtKCO1)
mrna23563.1-v1.0-hybrid	Red chlorophyll catabolite reductase, chloroplastic (AtRCCR) (RCC reductase) (EC 1.3.7.12) (Accelerated cell death protein 2)
mrna23580.1-v1.0-hybrid	OVARIAN TUMOR DOMAIN-containing deubiquitinating enzyme 4 (OTU domain-containing protein 4) (EC 3.4.19.12) (Deubiquitinating enzyme OTU4)
mrna23658.1-v1.0-hybrid	Probable sodium/metabolite cotransporter BASS4, chloroplastic (Bile acid transporter 4) (Bile acid-sodium symporter family protein 4)
mrna23747.1-v1.0-hybrid	Tetracycline resistance protein, class A (TetA(A))
mrna23821.1-v1.0-hybrid	Probable serine/threonine-protein kinase At1g01540 (EC 2.7.11.1)
mrna23884.1-v1.0-hybrid	Transcription factor bHLH117 (Basic helix-loop-helix protein 117) (AtbHLH117) (bHLH 117) (Transcription factor EN 140) (bHLH transcription factor bHLH117)
mrna23886.1-v1.0-hybrid	Probable terpene synthase 9 (RcSeTPS9) (EC 4.2.3.-)
mrna23902.1-v1.0-hybrid	Beta-1,3-glucosyltransferase (Beta3Glc-T) (EC 2.4.1.-) (Beta 3-glucosyltransferase) (Beta-3-glycosyltransferase-like)
mrna23936.1-v1.0-hybrid	Septum-promoting GTP-binding protein 1 (GTPase spg1) (Sid3 protein)
mrna23979.1-v1.0-hybrid	Probable 2-oxoglutarate-dependent dioxygenase AOP1.2 (EC 1.14.11.-)
mrna23987.1-v1.0-hybrid	Putative regulator AbrB (AidB regulator)
mrna24014.1-v1.0-hybrid	Cytochrome P450 81D11 (EC 1.14.-.-)
mrna24141.1-v1.0-hybrid	5'-3' exoribonuclease (EC 3.1.13.-) (3',5'-nucleotide bisphosphate phosphatase) (EC 3.1.3.97) (RNase AM)
mrna24179.1-v1.0-hybrid	NAC domain-containing protein 2 (ANAC002)
mrna24223.1-v1.0-hybrid	Zinc transporter 1 (ZRT/IRT-like protein 1)
mrna24224.1-v1.0-hybrid	Putative UDP-glucose flavonoid 3-O-glucosyltransferase 3 (FaGT3) (EC 2.4.1.-) (Flavonol 3-O-glucosyltransferase 3)
mrna24272.1-v1.0-hybrid	DEAD-box ATP-dependent RNA helicase 53 (EC 3.6.4.13)
mrna24313.1-v1.0-hybrid	7-deoxyloganetin glucosyltransferase (EC 2.4.1.324) (Genipin glucosyltransferase) (UDP-glucose glucosyltransferase 2) (GjUGT2) (UDP-glycosyltransferase 85A24)
mrna24495.1-v1.0-hybrid	Zinc finger BED domain-containing protein RICESLEEPER 2 (Transposase-like protein RICESLEEPER 2)
mrna24498.1-v1.0-hybrid	Zinc finger BED domain-containing protein RICESLEEPER 3 (Transposase-like protein RICESLEEPER 3)
mrna24544.1-v1.0-hybrid	Galactinol synthase 2 (GolS-2) (SlGolS2) (EC 2.4.1.123)
mrna24655.1-v1.0-hybrid	Thioredoxin-like protein CXXS1 (AtCXXS1) (Mono-cysteine thioredoxin 1)
mrna24687.1-v1.0-hybrid	Receptor-like protein kinase HAIKU2 (EC 2.7.11.1)
mrna24700.1-v1.0-hybrid	Squalene monooxygenase SE1 (EC 1.14.14.17) (Squalene epoxidase 1) (PgSQE1) (SE) (SE1) (gse)
mrna24710.1-v1.0-hybrid	DUF21 domain-containing protein At2g14520 (CBS domain-containing protein CBSDUF3)
mrna24726.1-v1.0-hybrid	Late embryogenesis abundant protein 1 (CapLEA-1)
mrna24748.1-v1.0-hybrid	Dirigent protein 19 (AtDIR19)
mrna24792.1-v1.0-hybrid	DEAD-box ATP-dependent RNA helicase 37 (EC 3.6.4.13)
mrna24802.1-v1.0-hybrid	F-box/kelch-repeat protein At2g44130
mrna24825.1-v1.0-hybrid	Tubulin alpha-1 chain
mrna24870.1-v1.0-hybrid	Protein SRG1 (AtSRG1) (Protein SENESCENCE-RELATED GENE 1)
mrna24880.1-v1.0-hybrid	tRNA N6-adenosine threonylcarbamoyltransferase (EC 2.3.1.234) (N6-L-threonylcarbamoyladenine synthase) (t(6)A synthase) (t(6)A37 threonylcarbamoyladenosine biosynthesis protein TsaD) (tRNA threonylcarbamoyladenosine biosynthesis protein TsaD)
mrna24901.1-v1.0-hybrid	Programmed cell death protein 5 (TF-1 cell apoptosis-related protein 19) (Protein TFAR19)
mrna24935.1-v1.0-hybrid	Monothiol glutaredoxin-S6 (AtGrxS6) (Protein ROXY 17)
mrna24938.1-v1.0-hybrid	Glutaredoxin-C11 (AtGrxC11) (Protein ROXY 4)
mrna24941.1-v1.0-hybrid	Zinc finger protein CONSTANS-LIKE 13
mrna24976.1-v1.0-hybrid	Homeobox-leucine zipper protein ATHB-52 (HD-ZIP protein ATHB-52) (Homeodomain transcription factor ATHB-52)
mrna24982.1-v1.0-hybrid	Probable aminotransferase TAT2 (EC 2.6.1.-) (Tyrosine aminotransferase 2)
mrna24989.1-v1.0-hybrid	Cyclic nucleotide-gated ion channel 4 (AtCNGC4) (Cyclic nucleotide- and calmodulin-regulated ion channel 4) (AtHLM1)
mrna25009.1-v1.0-hybrid	Uncharacterized protein YnbB
mrna25077.1-v1.0-hybrid	Elongation factor 1-gamma (EF-1-gamma) (eEF-1B gamma)
mrna25108.1-v1.0-hybrid	Beta-amylase 1, chloroplastic (EC 3.2.1.2) (1,4-alpha-D-glucan maltohydrolase) (Beta-amylase 7) (Thioredoxin-regulated beta-amylase) (TR-BAMY)
mrna25112.1-v1.0-hybrid	Bidirectional sugar transporter SWEET7 (AtSWEET7) (Protein SUGARS WILL EVENTUALLY BE EXPORTED TRANSPORTERS 7)
mrna25188.1-v1.0-hybrid	Myosin-13 (Myosin XI G) (AtXIG)
mrna25221.1-v1.0-hybrid	Putative elongation factor TypA-like SVR3, chloroplastic (Protein HAPPY ON NORFLURAZON 23) (Protein SUPPRESSOR OF VARIEGATION 3)
mrna25231.1-v1.0-hybrid	Glycine-rich RNA-binding protein 7 (AtGR-RBP7) (AtRBG7) (Glycine-rich protein 7) (AtGRP7) (Protein COLD, CIRCADIAN RHYTHM, AND RNA BINDING 2) (Protein CCR2)
mrna25268.1-v1.0-hybrid	Polyphenol oxidase, chloroplastic (PPO) (EC 1.10.3.1) (Catechol oxidase)
mrna25315.1-v1.0-hybrid	Thiamine thiazole synthase, chloroplastic (EC 2.4.2.60) (Thiazole biosynthetic enzyme)
mrna25394.1-v1.0-hybrid	Ethylene-responsive transcription factor RAP2-7 (Protein RELATED TO APETALA2 7) (Protein TARGET OF EAT 1)
mrna25661.1-v1.0-hybrid	Failed axon connections homolog
mrna25685.1-v1.0-hybrid	Transcription factor MYB3 (Myb-related protein 3) (AtMYB3)
mrna25690.1-v1.0-hybrid	Probable cysteine proteinase 361L (EC 3.4.-.-)
mrna25849.1-v1.0-hybrid	Sulfite exporter TauE/SafE family protein 3
mrna25906.1-v1.0-hybrid	Uncharacterized protein At3g27210
mrna25942.1-v1.0-hybrid	Homeobox-leucine zipper protein HAT5 (HD-ZIP protein ATHB-1) (Homeodomain transcription factor ATHB-1) (Homeodomain-leucine zipper protein HAT5) (HD-ZIP protein 5)
mrna25955.1-v1.0-hybrid	mRNA 3'-end-processing protein rna14
mrna25970.1-v1.0-hybrid	ABC transporter A family member 12 (ABC transporter ABCA.12) (AtABCA12) (Putative ABC2 homolog 16)
mrna26047.1-v1.0-hybrid	Galactoside 2-alpha-L-fucosyltransferase (EC 2.4.1.-) (PsFT1) (Xyloglucan alpha-(1,2)-fucosyltransferase)
mrna26073.1-v1.0-hybrid	Transcription factor UNE10 (Basic helix-loop-helix protein 16) (AtbHLH16) (bHLH 16) (Protein UNFERTILIZED EMBRYO SAC 10) (Transcription factor EN 108) (bHLH transcription factor bHLH016)
mrna26097.1-v1.0-hybrid	Mitochondrial import receptor subunit TOM5 homolog (Translocase of outer membrane 5 kDa subunit homolog)
mrna26104.1-v1.0-hybrid	Protein SPIRAL1-like 2
mrna26261.1-v1.0-hybrid	RNA pseudouridine synthase 4, mitochondrial (EC 5.4.99.-) (RNA pseudouridylate synthase 4) (RNA-uridine isomerase 4)
mrna26340.1-v1.0-hybrid	CBS domain-containing protein CBSX1, chloroplastic (CBS domain-containing protein 2) (AtCDCP2) (Protein LOSS OF THE TIMING OF ET AND JA BIOSYNTHESIS 2) (AtLEJ2)
mrna26412.1-v1.0-hybrid	Lysine histidine transporter 1
mrna26478.1-v1.0-hybrid	E3 ubiquitin-protein ligase RDUF1 (EC 2.3.2.27) (RING and DUF1117 domain-containing protein 1) (AtRDUF1) (RING-type E3 ubiquitin transferase RDUF1)
mrna26493.1-v1.0-hybrid	Expansin-A4 (AtEXPA4) (Alpha-expansin-4) (At-EXP4) (AtEx4) (Ath-ExpAlpha-1.6)
mrna26500.1-v1.0-hybrid	Cytochrome P450 82A3 (EC 1.14.-.-) (Cytochrome P450 CP6)
mrna26501.1-v1.0-hybrid	Elicitor-responsive protein 1 (OsERG1) (17 kDa phloem protein) (Fungal elicitor immediate early-responsive gene 1 protein) (FIERG1) (RPP17)
mrna26536.1-v1.0-hybrid	UDP-glycosyltransferase 91C1 (EC 2.4.1.-)
mrna26579.1-v1.0-hybrid	Complexin-4 (Complexin IV) (CPX IV)
mrna26760.1-v1.0-hybrid	Vicilin-like seed storage protein At2g28490 (Globulin At2g28490)
mrna26839.1-v1.0-hybrid	Phosphoenolpyruvate carboxykinase (ATP) (PEP carboxykinase) (PEPCK) (EC 4.1.1.49)
mrna26861.1-v1.0-hybrid	Patellin-3
mrna26865.1-v1.0-hybrid	Protein NRT1/ PTR FAMILY 5.10 (AtNPF5.10)
mrna26870.1-v1.0-hybrid	Protein NRT1/ PTR FAMILY 5.10 (AtNPF5.10)
mrna26894.1-v1.0-hybrid	Phosphoglycerate mutase-like protein 1
mrna26908.1-v1.0-hybrid	Tubulin alpha chain
mrna26939.1-v1.0-hybrid	Thioredoxin domain-containing protein PLP3B (Phosducin-like protein 3B)
mrna26979.1-v1.0-hybrid	Sm-like protein LSM7 (AtLSM7) (Protein EMBRYO DEFECTIVE 2816) (U6 snRNA-associated Sm-like protein LSM7)
mrna27141.1-v1.0-hybrid	Dehydrin HIRD11 (Histidine-rich dehydrin of 11 kDa) (AtHIRD11) (Protein SRC1 homolog)
mrna27145.1-v1.0-hybrid	Cytochrome P450 CYP72A219 (EC 1.14.-.-) (Cytochrome P450 CYP72A129)
mrna27168.1-v1.0-hybrid	Sodium/calcium exchanger NCL (Na(+)/Ca(2+)-exchange protein NCL) (Protein NCX-like) (AtNCL)
mrna27213.1-v1.0-hybrid	30S ribosomal protein S2
mrna27336.1-v1.0-hybrid	Protein ROOT INITIATION DEFECTIVE 3 (Root initiation defective 3 protein) (WD-40 repeat-containing protein RID3)
mrna27337.1-v1.0-hybrid	B-box zinc finger protein 22 (Protein DOUBLE B-BOX 3) (Protein LIGHT-REGULATED ZINC FINGER PROTEIN 1) (Protein SALT TOLERANCE HOMOLOG 3)
mrna27364.1-v1.0-hybrid	Cytochrome P450 71A1 (EC 1.14.-.-) (ARP-2) (CYPLXXIA1)
mrna27540.1-v1.0-hybrid	Sphinganine C4-monooxygenase 2 (EC 1.14.18.5) (Sphingoid C4-hydroxylase 2) (Sphingoid base hydroxylase 2)
mrna27555.1-v1.0-hybrid	RNA pseudouridylate synthase domain-containing protein 1
mrna27564.1-v1.0-hybrid	30S ribosomal protein S1
mrna27581.1-v1.0-hybrid	Protein GIGANTEA
mrna27604.1-v1.0-hybrid	Ethylene-responsive transcription factor ERF112
mrna27745.1-v1.0-hybrid	Sugar transporter ERD6-like 7
mrna27831.1-v1.0-hybrid	Protein trichome birefringence-like 10
mrna27835.1-v1.0-hybrid	Basic 7S globulin 2 (SBg7S) (Bg) [Cleaved into: Basic 7S globulin 2 high kDa subunit; Basic 7S globulin 2 low kDa subunit]
mrna27842.1-v1.0-hybrid	Adenylate isopentenyltransferase 3, chloroplastic (AtIPT3) (EC 2.5.1.112) (Adenylate dimethylallyltransferase 3) (Cytokinin synthase 3)
mrna27853.1-v1.0-hybrid	EID1-like F-box protein 3
mrna28006.1-v1.0-hybrid	Cystinosin homolog
mrna28033.1-v1.0-hybrid	7-deoxyloganetin glucosyltransferase (EC 2.4.1.324) (Genipin glucosyltransferase) (UDP-glucose glucosyltransferase 2) (GjUGT2) (UDP-glycosyltransferase 85A24)
mrna28077.1-v1.0-hybrid	Methylesterase 17 (AtMES17) (EC 3.1.1.-) (Methyl indole-3-acetic acid esterase)
mrna28136.1-v1.0-hybrid	CBL-interacting serine/threonine-protein kinase 10 (EC 2.7.11.1) (SNF1-related kinase 3.8) (SOS2-like protein kinase PKS2) (SOS3-interacting protein 1)
mrna28201.1-v1.0-hybrid	UDP-glycosyltransferase 87A1 (EC 2.4.1.-)
mrna28250.1-v1.0-hybrid	ABSCISIC ACID-INSENSITIVE 5-like protein 7 (ABA-responsive element-binding protein 2) (Abscisic acid responsive elements-binding factor 4) (ABRE-binding factor 4) (bZIP transcription factor 38) (AtbZIP38)
mrna28253.1-v1.0-hybrid	Mitochondrial chaperone BCS1
mrna28375.1-v1.0-hybrid	WAT1-related protein At5g40240
mrna28389.1-v1.0-hybrid	UDP-glycosyltransferase 90A1 (EC 2.4.1.-)
mrna28430.1-v1.0-hybrid	Universal stress protein A-like protein
mrna28442.1-v1.0-hybrid	DEAD-box ATP-dependent RNA helicase 46 (EC 3.6.4.13)
mrna28448.1-v1.0-hybrid	Glutaredoxin-C2 (AtGrxC2)
mrna28449.1-v1.0-hybrid	Isocitrate dehydrogenase [NADP], chloroplastic/mitochondrial (EC 1.1.1.42)
mrna28461.1-v1.0-hybrid	High affinity nitrate transporter 2.7 (AtNRT2:7)
mrna28462.1-v1.0-hybrid	Chaperone protein DnaJ
mrna28489.1-v1.0-hybrid	Probable galactinol--sucrose galactosyltransferase 5 (EC 2.4.1.82) (Protein SEED IMBIBITION 1-LIKE) (Raffinose synthase 5)
mrna28569.1-v1.0-hybrid	Abscisic acid 8'-hydroxylase 4 (ABA 8'-hydroxylase 4) (EC 1.14.14.137) (Cytochrome P450 707A4)
mrna28570.1-v1.0-hybrid	Alpha-amylase (EC 3.2.1.1) (1,4-alpha-D-glucan glucanohydrolase)
mrna28588.1-v1.0-hybrid	Transmembrane protein 74B
mrna28615.1-v1.0-hybrid	Probable carboxylesterase 12 (AtCXE12) (EC 3.1.1.1)
mrna28762.1-v1.0-hybrid	Transcription factor JUNGBRUNNEN 1 (NAC domain-containing protein 42) (ANAC042)
mrna28785.1-v1.0-hybrid	Uncharacterized oxidoreductase At1g06690, chloroplastic (EC 1.-.-.-)
mrna28789.1-v1.0-hybrid	Pentatricopeptide repeat-containing protein At3g59040
mrna28945.1-v1.0-hybrid	DNA-damage-repair/toleration protein DRT111, chloroplastic (REQUIRED FOR SNC4-1D protein 2)
mrna29013.1-v1.0-hybrid	Early light-induced protein, chloroplastic (ELIP)
mrna29021.1-v1.0-hybrid	Beta-amyrin 28-monooxygenase (EC 1.14.14.126) (Beta-amyrin 28-oxidase) (Cytochrome P450 CYP716A52v2) (Oleanic acid synthase) (PgOAS)
mrna29168.1-v1.0-hybrid	Protein PIN-LIKES 3 (Auxin efflux carrier-like protein 3)
mrna29269.1-v1.0-hybrid	Probable polyol transporter 4
mrna29325.1-v1.0-hybrid	Calcium-binding protein CML38 (Calmodulin-like protein 38)
mrna29393.1-v1.0-hybrid	Methylesterase 10 (AtMES10) (EC 3.1.1.-)
mrna29395.1-v1.0-hybrid	Salicylic acid-binding protein 2 (NtSABP2) (EC 3.1.1.-) (Methyl salicylate esterase)
mrna29438.1-v1.0-hybrid	Protease 2 (EC 3.4.21.83) (Oligopeptidase B) (Protease II)
mrna29494.1-v1.0-hybrid	RNA polymerase sigma factor sigD, chloroplastic (Sigma factor D) (Sigma-D) (RNA polymerase sigma factor sig4) (Atsig4) (Sigma factor 4)
mrna29504.1-v1.0-hybrid	Protein BPS1, chloroplastic (Protein BYPASS 1)
mrna29524.1-v1.0-hybrid	Uncharacterized MFS-type transporter YhcA
mrna29537.1-v1.0-hybrid	Probable small nuclear ribonucleoprotein Sm D2 (Sm-D2) (snRNP core protein D2)
mrna29546.1-v1.0-hybrid	G-box-binding factor 1 (AtGBF1) (bZIP transcription factor 41) (AtbZIP41)
mrna29583.1-v1.0-hybrid	Hydrocephalus-inducing protein homolog
mrna29656.1-v1.0-hybrid	Heavy metal-associated isoprenylated plant protein 28 (AtHIP28)
mrna29673.1-v1.0-hybrid	Abscisic acid receptor PYL11 (PYR1-like protein 11) (Regulatory components of ABA receptor 5)
mrna29674.1-v1.0-hybrid	Abscisic acid receptor PYL6 (ABI1-binding protein 5) (PYR1-like protein 6) (Regulatory components of ABA receptor 9)
mrna29730.1-v1.0-hybrid	Auxin-repressed 12.5 kDa protein
mrna29770.1-v1.0-hybrid	MLO-like protein 12 (AtMlo12) (AtMlo18)
mrna29798.1-v1.0-hybrid	Sodium/calcium exchanger NCL2 (Na(+)/Ca(2+)-exchange protein NCL2) (OsEFCAX2) (Protein NCX-like 2) (OsNCL2)
mrna29838.1-v1.0-hybrid	Probable serine/threonine-protein kinase PBL5 (EC 2.7.11.1) (PBS1-like protein 5) (Serine/threonine-protein kinase RLCKVII)
mrna29887.1-v1.0-hybrid	Uncharacterized protein sll0005
mrna29891.1-v1.0-hybrid	3-ketoacyl-CoA thiolase 2, peroxisomal (EC 2.3.1.16) (Acetyl-CoA acyltransferase 2) (Beta-ketothiolase 2) (Peroxisomal 3-oxoacyl-CoA thiolase 2) (Peroxisome defective protein 1)
mrna29901.1-v1.0-hybrid	Probable serine/threonine-protein kinase abkC (EC 2.7.11.-)
mrna29905.1-v1.0-hybrid	Non-lysosomal glucosylceramidase (NLGase) (EC 3.2.1.45) (Beta-glucocerebrosidase 2) (Beta-glucosidase 2) (Bile acid beta-glucosidase GBA2) (Bile acid glucosyl transferase GBA2) (Cholesterol glucosyltransferase GBA2) (EC 2.4.1.-) (Cholesteryl-beta-glucosidase GBA2) (EC 3.2.1.104) (Glucosylceramidase 2)
mrna29906.1-v1.0-hybrid	Glutathione reductase, cytosolic (GR) (GRase) (EC 1.8.1.7) (GOR2)
mrna29908.1-v1.0-hybrid	Protein PHOTOSYSTEM I ASSEMBLY 2, chloroplastic (AtPSA2) (Protein EMBRYO SAC DEVELOPMENT ARREST 3)
mrna29956.1-v1.0-hybrid	Cytochrome P450 CYP749A22 (EC 1.14.-.-) (Cytochrome P450 CYP749A20)
mrna29958.1-v1.0-hybrid	Cytochrome P450 CYP749A22 (EC 1.14.-.-) (Cytochrome P450 CYP749A20)
mrna29959.1-v1.0-hybrid	Cytochrome P450 CYP749A22 (EC 1.14.-.-) (Cytochrome P450 CYP749A20)
mrna29981.1-v1.0-hybrid	Sulfate transporter 3.1 (AST12) (AtST1)
mrna30069.1-v1.0-hybrid	Alcohol dehydrogenase (EC 1.1.1.1)
mrna30090.1-v1.0-hybrid	Probable glycosyltransferase At5g03795 (EC 2.4.-.-)
mrna30100.1-v1.0-hybrid	Pyruvate kinase 1, cytosolic (OsPK1) (EC 2.7.1.40)
mrna30108.1-v1.0-hybrid	Cytochrome P450 76A2 (EC 1.14.-.-) (CYPLXXVIA2) (Cytochrome P-450EG7)
mrna30146.1-v1.0-hybrid	Heat stress transcription factor A-3 (AtHsfA3) (AtHsf-17)
mrna30199.1-v1.0-hybrid	Probable LRR receptor-like serine/threonine-protein kinase At3g47570 (EC 2.7.11.1)
mrna30204.1-v1.0-hybrid	Transcription factor LUX (Protein LUX ARRHYTHMO) (Protein PHYTOCLOCK 1)
mrna30208.1-v1.0-hybrid	Ribulose bisphosphate carboxylase/oxygenase activase 1, chloroplastic (RA 1) (RuBisCO activase 1) (RuBisCO activase alpha form)
mrna30209.1-v1.0-hybrid	D-xylose-proton symporter-like 3, chloroplastic
mrna30213.1-v1.0-hybrid	Serine/arginine repetitive matrix protein 1
mrna30218.1-v1.0-hybrid	Tropinone reductase homolog At1g07440 (EC 1.1.1.-)
mrna30243.1-v1.0-hybrid	Monodehydroascorbate reductase (MDAR) (EC 1.6.5.4) (Ascorbate free radical reductase) (AFR reductase)
mrna30269.1-v1.0-hybrid	Probable purple acid phosphatase 20 (EC 3.1.3.2)
mrna30289.1-v1.0-hybrid	Protein BIC1 (BLUE-LIGHT INHIBITOR OF CRYPTOCHROMES 1)
mrna30306.1-v1.0-hybrid	Heme-binding-like protein At3g10130, chloroplastic
mrna30307.1-v1.0-hybrid	Uncharacterized protein At1g66480
mrna30404.1-v1.0-hybrid	RING finger protein 141
mrna30408.1-v1.0-hybrid	Stem-specific protein TSJT1
mrna30439.1-v1.0-hybrid	NAC transcription factor 25 (AtNAC025)
mrna30470.1-v1.0-hybrid	Internal alternative NAD(P)H-ubiquinone oxidoreductase A1, mitochondrial (EC 1.6.5.9) (Internal alternative NADH dehydrogenase NDA1) (Internal non-phosphorylating NAD(P)H dehydrogenase 1) (AtNDI1) (NADH:ubiquinone reductase (non-electrogenic) NDA1)
mrna30632.1-v1.0-hybrid	G-type lectin S-receptor-like serine/threonine-protein kinase At1g61390 (EC 2.7.11.1)
mrna30680.1-v1.0-hybrid	Sucrose nonfermenting 4-like protein (SNF4) (CBS domain-containing protein CBSCBS3) (SNF1-related protein kinase regulatory subunit betagamma) (AKIN subunit betagamma) (AKINbetagamma)
mrna30685.1-v1.0-hybrid	DnaJ homolog subfamily B member 3
mrna30715.1-v1.0-hybrid	Sugar carrier protein C
mrna30724.1-v1.0-hybrid	Putative PAP-specific phosphatase, mitochondrial (EC 3.1.3.7) (3'(2'),5'-bisphosphate nucleotidase) (3'(2'),5-bisphosphonucleoside 3'(2')-phosphohydrolase) (DPNPase)
mrna30725.1-v1.0-hybrid	Transcription factor MYB102 (Myb-related protein 102) (AtMYB102) (Myb-related protein M4) (AtM4)
mrna30729.1-v1.0-hybrid	Equilibrative nucleotide transporter 3 (AtENT3) (Nucleoside transporter ENT3) (Protein FLUOROURIDINE RESISTANT 1)
mrna30742.1-v1.0-hybrid	Histidine kinase 2 (EC 2.7.13.3) (Arabidopsis histidine kinase 2) (AtHK2) (Protein AUTHENTIC HIS-KINASE 2)
mrna30743.1-v1.0-hybrid	Calcium-binding protein KIC (KCBP-interacting calcium-binding protein)
mrna30744.1-v1.0-hybrid	G-type lectin S-receptor-like serine/threonine-protein kinase B120 (EC 2.7.11.1)
mrna30855.1-v1.0-hybrid	Sugar transport protein 7 (Hexose transporter 7)
mrna30856.1-v1.0-hybrid	tRNA-2-methylthio-N(6)-dimethylallyladenosine synthase (EC 2.8.4.3) ((Dimethylallyl)adenosine tRNA methylthiotransferase MiaB) (tRNA-i(6)A37 methylthiotransferase)
mrna30888.1-v1.0-hybrid	Tyrosine-protein phosphatase non-receptor type 6 (EC 3.1.3.48) (Hematopoietic cell protein-tyrosine phosphatase) (Protein-tyrosine phosphatase 1C) (PTP-1C) (Protein-tyrosine phosphatase SHP-1) (SH-PTP1)
mrna30892.1-v1.0-hybrid	Probable chlorophyll(ide) b reductase NYC1, chloroplastic (EC 1.1.1.294) (Protein NON-YELLOW COLORING 1) (OsNYC1)
mrna30964.1-v1.0-hybrid	Probable histone H2A variant 3
mrna30976.1-v1.0-hybrid	Protein arginine N-methyltransferase PRMT10 (EC 2.1.1.319)
mrna31000.1-v1.0-hybrid	Aspartate racemase (EC 5.1.1.13)
mrna31004.1-v1.0-hybrid	Metallothiol transferase FosB (EC 2.5.1.-) (Fosfomycin resistance protein)
mrna31007.1-v1.0-hybrid	Probable ethanolamine kinase (EC 2.7.1.82) (Protein EMBRYO DEFECTIVE 1187)
mrna31034.1-v1.0-hybrid	DnaJ homolog 1, mitochondrial
mrna31053.1-v1.0-hybrid	Phosphatidylinositol/phosphatidylcholine transfer protein SFH12 (Protein SEC FOURTEEN HOMOLOGS 12) (AtSFH12)
mrna31065.1-v1.0-hybrid	Glucan endo-1,3-beta-glucosidase 14 (EC 3.2.1.39) ((1->3)-beta-glucan endohydrolase 14) ((1->3)-beta-glucanase 14) (Beta-1,3-endoglucanase 14) (Beta-1,3-glucanase 14)
mrna31077.1-v1.0-hybrid	Early nodulin-like protein 1 (Phytocyanin-like protein)
mrna31078.1-v1.0-hybrid	Stellacyanin
mrna31106.1-v1.0-hybrid	Zinc finger BED domain-containing protein DAYSLEEPER (Transposase-like protein DAYSLEEPER)
mrna31149.1-v1.0-hybrid	NAC domain-containing protein 72 (ANAC072) (Protein RESPONSIVE TO DESICCATION 26)
mrna31164.1-v1.0-hybrid	Probable sucrose-phosphate synthase 4 (EC 2.4.1.14) (Sucrose phosphate synthase 4F) (AtSPS4F) (UDP-glucose-fructose-phosphate glucosyltransferase)
mrna31211.1-v1.0-hybrid	Pentatricopeptide repeat-containing protein At5g40410, mitochondrial
mrna31212.1-v1.0-hybrid	Receptor-like protein 12 (AtRLP12)
mrna31234.1-v1.0-hybrid	Uncharacterized protein slp1 (SUN-like protein 1)
mrna31270.1-v1.0-hybrid	CBS domain-containing protein CBSX5
mrna31273.1-v1.0-hybrid	Stem-specific protein TSJT1
mrna31296.1-v1.0-hybrid	Membrane-anchored ubiquitin-fold protein 6 (AtMUB6) (Membrane-anchored ub-fold protein 6)
mrna31346.1-v1.0-hybrid	Heme-binding protein 2 (Placental protein 23) (PP23) (Protein SOUL)
mrna31425.1-v1.0-hybrid	FT-interacting protein 1
mrna31440.1-v1.0-hybrid	Cyclic nucleotide-gated ion channel 1 (AtCNGC1) (Cyclic nucleotide- and calmodulin-regulated ion channel 1)
mrna31442.1-v1.0-hybrid	4-alpha-glucanotransferase, chloroplastic/amyloplastic (EC 2.4.1.25) (Amylomaltase) (Disproportionating enzyme) (D-enzyme)
mrna31465.1-v1.0-hybrid	Cinnamoyl-CoA reductase 2 (AtCCR2) (EC 1.2.1.44)
mrna31538.1-v1.0-hybrid	Probable protein phosphatase 2C 34 (AtPP2C34) (EC 3.1.3.16)
mrna31557.1-v1.0-hybrid	Chaperone protein DnaJ
mrna31571.1-v1.0-hybrid	Universal stress protein A-like protein
mrna31623.1-v1.0-hybrid	Non-specific lipid-transfer protein AP10 (Ha-AP10) (LTP) (NsLTP)
mrna31667.1-v1.0-hybrid	Probable polyamine oxidase 4 (AtPAO4) (EC 1.5.3.16) (Amine oxidase 2)
mrna31719.1-v1.0-hybrid	Monogalactosyldiacylglycerol synthase 2, chloroplastic (AtMGD2) (EC 2.4.1.46) (MGDG synthase type B)
mrna31725.1-v1.0-hybrid	Heavy metal-associated isoprenylated plant protein 23 (AtHIP23)
mrna31760.1-v1.0-hybrid	14 kDa proline-rich protein DC2.15
mrna31780.1-v1.0-hybrid	Cell division cycle protein 48 homolog (Valosin-containing protein homolog) (VCP)
mrna31794.1-v1.0-hybrid	AP-1 complex subunit mu-2 (Adaptor protein complex AP-1 subunit mu-2) (Adaptor protein-1 mu-adaptin 2) (Adaptor-related protein complex 1 subunit mu-2) (At-muB2-Ad) (Clathrin assembly protein complex 1 mu-2 medium chain) (Mu1-adaptin 2) (Protein HAPLESS 13)
mrna31837.1-v1.0-hybrid	Monodehydroascorbate reductase, chloroplastic/mitochondrial (EC 1.6.5.4) (Monodehydroascorbate reductase 5, mitochondrial) (AtMDAR5) (Monodehydroascorbate reductase 6, chloroplastic) (AtMDAR6)
mrna31857.1-v1.0-hybrid	Late embryogenesis abundant protein At1g64065
mrna31858.1-v1.0-hybrid	Late embryogenesis abundant protein At1g64065
mrna31859.1-v1.0-hybrid	Late embryogenesis abundant protein At1g64065
mrna31864.1-v1.0-hybrid	Late embryogenesis abundant protein At1g64065
mrna31867.1-v1.0-hybrid	Late embryogenesis abundant protein At1g64065
mrna31868.1-v1.0-hybrid	Late embryogenesis abundant protein At1g64065
mrna31902.1-v1.0-hybrid	Serine/threonine-protein kinase SRK2E (EC 2.7.11.1) (Protein OPEN STOMATA 1) (SNF1-related kinase 2.6) (SnRK2.6) (Serine/threonine-protein kinase OST1)
mrna31919.1-v1.0-hybrid	MLP-like protein 43
mrna31927.1-v1.0-hybrid	CCG-binding protein 1 (AtCBP1) (Protein MATERNAL EFFECT EMBRYO ARREST 14)
mrna31963.1-v1.0-hybrid	Aliphatic sulfonates import ATP-binding protein SsuB (EC 7.6.2.-)
mrna31969.1-v1.0-hybrid	Allene oxide synthase 3 (LeAOS3) (EC 4.2.1.92) (Allene oxide cyclase) (EC 5.3.99.6) (Cytochrome P450 CYP74C3) (Cytochrome P450 CYP74D1)
mrna31975.1-v1.0-hybrid	Triacylglycerol lipase 2 (EC 3.1.1.3)
mrna32066.1-v1.0-hybrid	Anthocyanidin reductase ((2S)-flavan-3-ol-forming) (VvANR) (EC 1.3.1.112)
mrna32084.1-v1.0-hybrid	Ethylene-responsive transcription factor ERF061
mrna32150.1-v1.0-hybrid	B2 protein
mrna32167.1-v1.0-hybrid	U-box domain-containing protein 19 (EC 2.3.2.27) (Plant U-box protein 19) (RING-type E3 ubiquitin transferase PUB19)
mrna32174.1-v1.0-hybrid	Protein EXECUTER 2, chloroplastic (AtEX2)
mrna32186.1-v1.0-hybrid	Probable inactive poly [ADP-ribose] polymerase SRO5 (Protein SIMILAR TO RCD ONE 5)
mrna32200.1-v1.0-hybrid	Protein ApaG
mrna32256.1-v1.0-hybrid	Vacuolar-processing enzyme (VPE) (EC 3.4.22.-)
mrna32257.1-v1.0-hybrid	NADH dehydrogenase (ubiquinone) complex I, assembly factor 6
mrna32272.1-v1.0-hybrid	Flavonoid 3'-monooxygenase (EC 1.14.14.82) (Cytochrome P450 75B1) (Flavonoid 3'-hydroxylase) (AtF3'H) (Protein TRANSPARENT TESTA 7)
mrna32273.1-v1.0-hybrid	Flavonoid 3'-monooxygenase (EC 1.14.14.82) (Cytochrome P450 75B1) (Flavonoid 3'-hydroxylase) (AtF3'H) (Protein TRANSPARENT TESTA 7)
mrna32274.1-v1.0-hybrid	Carotenoid 9,10(9',10')-cleavage dioxygenase 1 (EC 1.14.99.n4) (PsCCD1) (PsNCED1)
mrna32301.1-v1.0-hybrid	Probable disease resistance protein At4g27220
mrna32302.1-v1.0-hybrid	Deoxyribodipyrimidine photo-lyase (EC 4.1.99.3) (AtCPDII) (DNA photolyase) (Photoreactivating enzyme 1) (Protein UV RESISTANCE 2)
mrna32305.1-v1.0-hybrid	Uncharacterized protein At4g22758
mrna32319.1-v1.0-hybrid	Probable sodium/metabolite cotransporter BASS6, chloroplastic (Bile acid transporter 4) (Bile acid-sodium symporter family protein 6)
mrna32321.1-v1.0-hybrid	TVP38/TMEM64 family membrane protein slr0305
mrna32348.1-v1.0-hybrid	PGR5-like protein 1A, chloroplastic (Ferredoxin-plastoquinone reductase 1)
mrna32378.1-v1.0-hybrid	Dehydration-responsive element-binding protein 1F (Protein DREB1F)
mrna32383.1-v1.0-hybrid	Protein DETOXIFICATION 49 (AtDTX49) (Multidrug and toxic compound extrusion protein 49) (MATE protein 49) (Protein NOVEL ION CARRIER 1) (Protein NIC1)
mrna32421.1-v1.0-hybrid	Thaumatin-like protein (allergen Act d 2)
mrna32423.1-v1.0-hybrid	Osmotin-like protein OSM34
mrna32454.1-v1.0-hybrid	FT-interacting protein 1
mrna32479.1-v1.0-hybrid	5-amino-6-(5-phospho-D-ribitylamino)uracil phosphatase, chloroplastic (AtPyrP2) (EC 3.1.3.104) (5-amino-6-ribitylamino-2,4(1H,3H)-pyrimidinedione 5'-phosphate phosphatase) (ARPP phosphatase) (Haloacid dehalogenase-like hydrolase domain-containing protein)
mrna32480.1-v1.0-hybrid	Uncharacterized protein At2g38710
mrna32508.1-v1.0-hybrid	Cytochrome P450 71A4 (EC 1.14.-.-) (CYPLXXIA4) (Cytochrome P-450EG2)
mrna33421.1-v1.0-hybrid	Biotin synthase (EC 2.8.1.6)
mrna34050.1-v1.0-hybrid	Tyrosine-sulfated glycopeptide receptor 1 (EC 2.7.11.1) (PSY1 receptor)
mrna34052.1-v1.0-hybrid	Tyrosine-sulfated glycopeptide receptor 1 (EC 2.7.11.1) (PSY1 receptor)
mrna34297.1-v1.0-hybrid	Chlorophyll a-b binding protein 40, chloroplastic (LHCII type I CAB-40) (LHCP)
mrna34666.1-v1.0-hybrid	Chlorophyll a-b binding protein 40, chloroplastic (LHCII type I CAB-40) (LHCP)
mrna34714.1-v1.0-hybrid	Pleiotropic drug resistance protein 1 (NtPDR1)

## Sheet: M. domestica
Supplementary Table S2. Functions predicted for DEGs obtained from literature for F. vesca and M. domestica.
Gene	Function
MD00G1004900	Transcription factor TCP19
MD00G1012300	Probable serine/threonine-protein kinase PBL9 (EC 2.7.11.1) (PBS1-like protein 9) (Protein kinase 1A)
MD00G1015800	LOB domain-containing protein 38 (ASYMMETRIC LEAVES 2-like protein 40) (AS2-like protein 40)
MD00G1016400	Protein ROOT PRIMORDIUM DEFECTIVE 1
MD00G1017300	Stearoyl-[acyl-carrier-protein] 9-desaturase, chloroplastic (Stearoyl-ACP desaturase) (EC 1.14.19.2) (Acyl-[acyl-carrier-protein] desaturase) (Delta(9) stearoyl-acyl carrier protein desaturase)
MD00G1019200	Membrane-associated 30 kDa protein, chloroplastic (M30)
MD00G1022400	RHOMBOID-like protein 5 (AtRBL5) (EC 3.4.21.-)
MD00G1028700	Protein CELLULOSE SYNTHASE INTERACTIVE 3
MD00G1036300	Homeobox-leucine zipper protein ATHB-7 (HD-ZIP protein ATHB-7) (Homeodomain transcription factor ATHB-7)
MD00G1038400	Allene oxide synthase 1, chloroplastic (LeAOS1) (EC 4.2.1.92) (Cytochrome P450 74A)
MD00G1040500	Zinc finger CCCH domain-containing protein 19 (AtC3H19) (Protein Needed for RDR2-independent DNA methylation)
MD00G1043700	Vesicle-associated protein 1-2 (Plant VAP homolog 12) (AtPVA12) (VAMP-associated protein 1-2) [Cleaved into: Vesicle-associated protein 1-2, N-terminally processed]
MD00G1045200	Glucose-induced degradation protein 8 homolog
MD00G1051500	Superoxide dismutase [Cu-Zn] (EC 1.15.1.1)
MD00G1052100	Vesicle-associated protein 2-2 (Plant VAP homolog 22) (AtPVA22) (VAMP-associated protein 2-2) (Vesicle-associated protein 27-2)
MD00G1059200	Transmembrane protein 208
MD00G1064400	Mitochondrial outer membrane protein porin 4 (Voltage-dependent anion-selective channel protein 4) (AtVDAC4) (VDAC-4)
MD00G1065300	Ubiquitin carboxyl-terminal hydrolase 13 (EC 3.4.19.12) (Deubiquitinating enzyme 13) (AtUBP13) (Ubiquitin thioesterase 13) (Ubiquitin-specific-processing protease 13)
MD00G1066600	Amidophosphoribosyltransferase 2, chloroplastic (AtATase2) (AtPURF2) (PRPP2) (EC 2.4.2.14) (Glutamine phosphoribosylpyrophosphate amidotransferase 2) (AtGPRAT2) (Protein CHLOROPLAST IMPORT APPARATUS 1) (Protein DIFFERENTIAL DEVELOPMENT OF VASCULAR ASSOCIATED CELLS)
MD00G1072300	Pre-mRNA-processing-splicing factor 8A (PRP8 homolog A) (AtPRP8A) (Protein ABNORMAL SUSPENSOR 2) (Protein EMBRYO DEFECTIVE 14) (Protein EMBRYO DEFECTIVE 177) (Protein EMBRYO DEFECTIVE 33) (Protein SUPPRESSOR OF OVEREXPRESSED FCA 81)
MD00G1076300	Calnexin homolog 1
MD00G1078300	Protein HIRA (Histone regulator protein)
MD00G1078500	LRR receptor-like serine/threonine-protein kinase FEI 1 (EC 2.7.11.1)
MD00G1083000	ACT domain-containing protein ACR8 (Protein ACT DOMAIN REPEATS 8)
MD00G1087000	Probable uridine nucleosidase 2 (EC 3.2.2.3) (Uridine ribohydrolase 2)
MD00G1089700	Nuclear/nucleolar GTPase 2 (AtNug2) (DAR GTPase 5)
MD00G1093200	Putative glycylpeptide N-tetradecanoyltransferase (EC 2.3.1.97) (Myristoyl-CoA:protein N-myristoyltransferase) (NMT) (Peptide N-myristoyltransferase)
MD00G1094100	Cation/H(+) antiporter 18 (Protein CATION/H+ EXCHANGER 18) (AtCHX18)
MD00G1096000	E3 ubiquitin-protein ligase RMA1H1 (EC 2.3.2.27) (Protein RING membrane-anchor 1 homolog 1) (RING-type E3 ubiquitin transferase RMA1H1)
MD00G1096600	NAC domain-containing protein 14 (ANAC014) (Protein NTM1-like 2)
MD00G1102700	Heavy metal-associated isoprenylated plant protein 3 (AtHIP03) (AtHIPP3)
MD00G1105000	21 kDa protein (1.2 protein)
MD00G1105300	21 kDa protein (1.2 protein)
MD00G1108000	Transcription elongation factor SPT6 homolog (AtSPT6)
MD00G1109200	N-acylglucosamine 2-epimerase (AGE) (EC 5.1.3.8) (GlcNAc 2-epimerase) (N-acetyl-D-glucosamine 2-epimerase) (Renin-binding protein) (RnBP)
MD00G1111800	Protein BPS1, chloroplastic (Protein BYPASS 1)
MD00G1121600	Photosystem II CP47 reaction center protein (PSII 47 kDa protein) (Protein CP-47)
MD00G1125500	Polypyrimidine tract-binding protein homolog 1
MD00G1129300	Protein mago nashi homolog (AtMAGO)
MD00G1129700	(+)-neomenthol dehydrogenase (EC 1.1.1.-) (EC 1.1.1.208) (Menthone:neomenthol reductase) (Short-chain dehydrogenase/reductase 1) (AtSDR1)
MD00G1131600	Protein FIZZY-RELATED 2 (Cell cycle switch protein CCS52A1)
MD00G1132200	Kinesin-like protein KIN-UA (AtKINUa) (Protein ARMADILLO REPEAT KINESIN3) (Protein ARMADILLO REPEAT-CONTAINING KINESIN 3) (kinesin-like protein PAK)
MD00G1136500	Phosphoribosylaminoimidazole-succinocarboxamide synthase, chloroplastic (EC 6.3.2.6) (SAICAR synthetase)
MD00G1137500	Inner membrane protein PPF-1, chloroplastic (Post-floral-specific protein 1)
MD00G1137800	Ubiquitin-conjugating enzyme E2 7 (EC 2.3.2.23) (E2 ubiquitin-conjugating enzyme 7) (Ubiquitin carrier protein 7) (Ubiquitin-protein ligase 7)
MD00G1138200	Probable E3 ubiquitin ligase SUD1 (EC 2.3.2.27) (Protein ECERIFERUM 9) (Protein SUPPRESSOR OF DRY2 DEFFECTS 1) (AtSUD1) (RING-type E3 ubiquitin transferase SUD1) (RING/U-box domain-containing protein)
MD00G1139000	Ribonucleoside-diphosphate reductase small chain (EC 1.17.4.1) (Ribonucleoside-diphosphate reductase R2 subunit) (Ribonucleotide reductase small subunit)
MD00G1140100	Uncharacterized protein ycf68 (ORF 134)
MD00G1149100	Plasmodesmata-located protein 4 (PD-located protein 4) (Cysteine-rich repeat secretory protein 39)
MD00G1159500	Protein ALP1-like (EC 3.1.-.-)
MD00G1163400	Oligopeptide transporter 3 (AtOPT3)
MD00G1171800	Probable alpha,alpha-trehalose-phosphate synthase [UDP-forming] 10 (EC 2.4.1.15) (Trehalose-6-phosphate synthase 10) (AtTPS10)
MD00G1172500	Protein trichome birefringence-like 3
MD00G1176400	Bifunctional riboflavin kinase/FMN phosphatase [Includes: FMN phosphatase (EC 3.1.3.102) (FMN phosphohydrolase); Riboflavin kinase (EC 2.7.1.26) (Flavokinase)]
MD00G1179300	Cytochrome c oxidase subunit 5C-2 (Cytochrome c oxidase polypeptide Vc-2)
MD00G1181300	Auxilin-related protein 2
MD00G1183400	Probable ADP-ribosylation factor GTPase-activating protein AGD9 (ARF GAP AGD9) (Protein ARF-GAP DOMAIN 9) (AtAGD9)
MD00G1199800	Phosphatidylinositol phosphatase PTPRQ (EC 3.1.3.-) (Protein-tyrosine phosphatase receptor-type expressed by glomerular mesangial cells protein 1) (rPTP-GMC1) (Receptor-type tyrosine-protein phosphatase Q) (PTP-RQ) (R-PTP-Q) (EC 3.1.3.48)
MD00G1201600	Cryptochrome-1 (AtCry) (Atcry1) (Blue light photoreceptor) (Protein BLUE LIGHT UNINHIBITED 1) (Protein ELONGATED HYPOCOTYL 4) (Protein OUT OF PHASE 2) (OOP2)
MD01G1005600	2-oxoisovalerate dehydrogenase subunit alpha 2, mitochondrial (EC 1.2.4.4) (Branched-chain alpha-keto acid dehydrogenase E1 component alpha chain) (BCKDE1A) (BCKDH E1-alpha)
MD01G1014300	UDP-rhamnose/UDP-galactose transporter 5 (UDP-Rha/UDP-Gal transporter 5) (Bi-functional UDP-rhamnose/UDP-galactose transporter)
MD01G1016700	DnaJ homolog subfamily B member 7
MD01G1017900	Uncharacterized protein sll1770
MD01G1027400	PLAT domain-containing protein 1 (AtPLAT1) (PLAT domain protein 1)
MD01G1029000	DNA oxidative demethylase ALKBH2 (EC 1.14.11.33) (Alkylated DNA repair protein alkB homolog 2) (Alpha-ketoglutarate-dependent dioxygenase alkB homolog 2)
MD01G1031200	Ubiquitin carboxyl-terminal hydrolase 3 (EC 3.4.19.12) (Deubiquitinating enzyme 3) (AtUBP3) (Ubiquitin thioesterase 3) (Ubiquitin-specific-processing protease 3)
MD01G1032800	Protein DETOXIFICATION 27 (AtDTX27) (Multidrug and toxic compound extrusion protein 27) (MATE protein 27)
MD01G1033000	7-deoxyloganetin glucosyltransferase (EC 2.4.1.324) (Genipin glucosyltransferase) (UDP-glucose glucosyltransferase 2) (GjUGT2) (UDP-glycosyltransferase 85A24)
MD01G1034300	RNA cytosine-C(5)-methyltransferase NSUN2 (EC 2.1.1.-) (NOL1/NOP2/Sun domain family member 2) (mRNA cytosine C(5)-methyltransferase) (EC 2.1.1.-) (tRNA cytosine C(5)-methyltransferase) (EC 2.1.1.-) (EC 2.1.1.203)
MD01G1039500	2-succinyl-5-enolpyruvyl-6-hydroxy-3-cyclohexene-1-carboxylate synthase (SEPHCHC synthase) (EC 2.2.1.9) (Menaquinone biosynthesis protein MenD)
MD01G1044200	Organellar oligopeptidase A, chloroplastic/mitochondrial (EC 3.4.24.70) (Thimet metalloendopeptidase 1) (Zincin-like metalloproteases family protein 1)
MD01G1050200	Homeobox-leucine zipper protein ANTHOCYANINLESS 2 (HD-ZIP protein ANL2) (Homeodomain protein AHDP) (Homeodomain transcription factor ANL2)
MD01G1053400	Phosphomannomutase (EC 5.4.2.8) (TaPMM)
MD01G1053700	K(+) efflux antiporter 2, chloroplastic (AtKEA2)
MD01G1059600	Rust resistance kinase Lr10 (EC 2.7.11.1) (Probable receptor-like serine/threonine-protein kinase LRK10)
MD01G1062000	Probable inactive leucine-rich repeat receptor kinase XIAO
MD01G1068300	Probable receptor-like protein kinase At5g24010 (EC 2.7.11.-)
MD01G1070100	C-terminal binding protein AN (CtBP) (Protein ANGUSTIFOLIA) (Protein DETORQUEO)
MD01G1072100	Late embryogenesis abundant protein At1g64065
MD01G1073100	Uncharacterized protein C6orf136 homolog
MD01G1073400	Pre-rRNA-processing protein IPI3
MD01G1074800	Putative glucose-6-phosphate 1-epimerase (EC 5.1.3.15) (Putative D-hexose-6-phosphate mutarotase) (Putative apospory-associated protein C)
MD01G1077200	Hydroquinone glucosyltransferase (EC 2.4.1.218) (Arbutin synthase)
MD01G1083300	NADP-dependent malic enzyme (NADP-ME) (EC 1.1.1.40)
MD01G1090900	Protein LHY (MYB-related transcription factor LHY) (Protein LATE ELONGATED HYPOCOTYL)
MD01G1101100	Retrovirus-related Pol polyprotein from transposon TNT 1-94 [Includes: Protease (EC 3.4.23.-); Reverse transcriptase (EC 2.7.7.49); Endonuclease]
MD01G1102900	BLOC-1-related complex subunit 8 homolog
MD01G1106300	Gamma-glutamyl phosphate reductase (GPR) (EC 1.2.1.41) (Glutamate-5-semialdehyde dehydrogenase) (Glutamyl-gamma-semialdehyde dehydrogenase) (GSA dehydrogenase)
MD01G1110000	Zinc finger CCCH domain-containing protein 40 (OsC3H40)
MD01G1110800	Nuclear receptor corepressor 1 (N-CoR) (N-CoR1) (xN-CoR)
MD01G1110900	Argininosuccinate lyase (ASAL) (EC 4.3.2.1) (Arginosuccinase)
MD01G1112500	Probable branched-chain-amino-acid aminotransferase (BCAT) (EC 2.6.1.42)
MD01G1117300	SAC3 family protein A
MD01G1120700	Beta-hexosaminidase 1 (EC 3.2.1.52) (Beta-GlcNAcase 1) (Beta-N-acetylhexosaminidase 1) (Beta-hexosaminidase 2) (AtHEX2) (N-acetyl-beta-glucosaminidase 1)
MD01G1129500	Heat shock cognate 70 kDa protein
MD01G1132800	Chlorophyll a-b binding protein CP29.3, chloroplastic (LHCB4.3) (LHCII protein 4.3)
MD01G1138900	Beta-1,3-N-acetylglucosaminyltransferase lunatic fringe (EC 2.4.1.222) (O-fucosylpeptide 3-beta-N-acetylglucosaminyltransferase)
MD01G1139900	Mannose-1-phosphate guanylyltransferase 1 (EC 2.7.7.13) (GDP-mannose pyrophosphorylase 1) (Protein CYTOKINESIS DEFECTIVE 1) (Protein EMBRYO DEFECTIVE 101) (Protein HYPERSENSITIVE TO AMMONIUM ION 1) (Protein SENSITIVE TO OZONE 1) (Protein VITAMIN C DEFECTIVE 1)
MD01G1145400	60S ribosomal protein L35a-3
MD01G1146000	L10-interacting MYB domain-containing protein
MD01G1148800	Nematode resistance protein-like HSPRO2 (AKINbetagamma-interacting protein 2) (Ortholog of sugar beet HS1 PRO-1 protein 2) (Protein Hs1pro-2)
MD01G1152100	Cytochrome P450 90A1 (EC 1.14.-.-)
MD01G1153200	Carboxy-terminal domain RNA polymerase II polypeptide A small phosphatase 1 (EC 3.1.3.16) (Nuclear LIM interactor-interacting factor 3) (NLI-IF) (NLI-interacting factor 3) (Small C-terminal domain phosphatase 1) (SCP1) (Small CTD phosphatase 1)
MD01G1154000	Zinc finger CCCH domain-containing protein 29 (AtC3H29) (AtSZF2)
MD01G1154100	Omega-3 fatty acid desaturase, chloroplastic (EC 1.14.19.-)
MD01G1154200	Syntaxin-binding protein 5-like (Lethal(2) giant larvae protein homolog 4) (Tomosyn-2)
MD01G1159800	Soluble pyridine nucleotide transhydrogenase (STH) (EC 1.6.1.1) (NAD(P)(+) transhydrogenase [B-specific])
MD01G1160000	Protein RETICULATA-RELATED 5, chloroplastic
MD01G1161500	Ribosome biogenesis protein NOP53
MD01G1174800	Receptor-like protein 12 (AtRLP12)
MD01G1182700	Luc7-like protein 3 (Cisplatin resistance-associated-overexpressed protein)
MD01G1184600	Protein EXORDIUM-like 3
MD01G1186400	Probable aminotransferase ACS12 (EC 2.6.1.-)
MD01G1187300	Cysteine and histidine-rich domain-containing protein RAR1 (AtRAR1) (CHORD domain-containing protein RAR1) (Protein PPHB SUSCEPTIBLE 2) (Protein REQUIRED FOR MLA12 RESISTANCE 1)
MD01G1187600	Xyloglucan galactosyltransferase XLT2 (EC 2.4.1.-) (Glycosyltransferase 18) (AtGT18) (Protein XYLOGLUCAN L-SIDE CHAIN GALACTOSYLTRANSFERASE POSITION 2)
MD01G1187700	Embryo-specific protein ATS3B (Protein ARABIDOPSIS THALIANA SEED 3B)
MD01G1196900	BAG family molecular chaperone regulator 1 (Bcl-2-associated athanogene 1)
MD01G1197600	Protein FAR1-RELATED SEQUENCE 5
MD01G1205000	U-box domain-containing protein 32 (EC 2.3.2.27) (Plant U-box protein 32) (RING-type E3 ubiquitin transferase PUB32)
MD01G1205800	Uncharacterized protein At1g76660
MD01G1207000	Neogenin
MD01G1208200	UDP-N-acetylmuramate--L-alanine ligase (EC 6.3.2.8) (UDP-N-acetylmuramoyl-L-alanine synthetase)
MD01G1208700	Heat shock protein 83
MD01G1210000	DnaJ protein ERDJ2A (Chaperone protein dnaJ 21) (AtDjC21) (AtJ21) (Endoplasmic reticulum dnaJ domain-containing protein 2A) (AtERdj2A) (Translocation protein SEC63 homolog ERDJ2A)
MD01G1211600	Probable membrane-associated kinase regulator 6
MD01G1217300	Cyclic nucleotide-gated ion channel 1 (AtCNGC1) (Cyclic nucleotide- and calmodulin-regulated ion channel 1)
MD01G1218700	E3 ubiquitin-protein ligase SINAT4 (EC 2.3.2.27) (RING-type E3 ubiquitin transferase SINAT4) (Seven in absentia homolog 4)
MD01G1219800	Probable plastid-lipid-associated protein 14, chloroplastic (AtPap14) (Fibrillin-11) (OBP3-responsive protein 1)
MD01G1226600	Homeobox-leucine zipper protein ATHB-7 (HD-ZIP protein ATHB-7) (Homeodomain transcription factor ATHB-7)
MD01G1228200	Two-component response regulator-like APRR5 (Pseudo-response regulator 5)
MD01G1228500	Peptide methionine sulfoxide reductase MsrA (Protein-methionine-S-oxide reductase) (EC 1.8.4.11) (Peptide-methionine (S)-S-oxide reductase) (Peptide Met(O) reductase)
MD01G1230300	60S ribosomal protein L9-1
MD01G1232400	Replicase polyprotein 1a (pp1a) (ORF1a polyprotein) [Cleaved into: Non-structural protein 1 (nsp1) (p28); Non-structural protein 2 (nsp2) (p65); Non-structural protein 3 (nsp3) (EC 3.4.19.12) (EC 3.4.22.69) (PL1-PRO/PL2-PRO) (PL1/PL2) (Papain-like proteinases 1/2) (p210); Non-structural protein 4 (nsp4) (Peptide HD2) (p44); 3C-like proteinase (3CL-PRO) (3CLp) (EC 3.4.22.-) (M-PRO) (nsp5) (p27); N…
MD01G1234500	Protein EXPORTIN 1A (AtCRM1) (AtXPO1) (Protein HEAT-INTOLERANT 2)
MD01G1235200	Laccase-15 (EC 1.10.3.2) (Benzenediol:oxygen oxidoreductase 15) (Diphenol oxidase 15) (Protein TRANSPARENT TESTA 10) (Urishiol oxidase 15)
MD01G1240200	Maltose excess protein 1, chloroplastic (Root cap protein 1)
MD02G1000700	Protein AUXIN-REGULATED GENE INVOLVED IN ORGAN SIZE (BrARGOS)
MD02G1000800	Ankyrin repeat protein SKIP35 (SKP1-interacting partner 35)
MD02G1004200	60S ribosomal protein L5-1 (Ribosomal protein L5 A) (Protein ASYMMETRIC LEAVES1/2 ENHANCER 6) (Protein OLIGOCELLULA 5) (Protein PIGGYBACK 3)
MD02G1005100	Calcineurin subunit B (Calcineurin regulatory subunit) (Protein phosphatase 2B regulatory subunit)
MD02G1007900	Probable WRKY transcription factor 32 (WRKY DNA-binding protein 32)
MD02G1008300	Ubiquitin carboxyl-terminal hydrolase 23 (EC 3.4.19.12) (Deubiquitinating enzyme 23) (AtUBP23) (Ubiquitin thioesterase 23) (Ubiquitin-specific-processing protease 23)
MD02G1009900	FIP1[V]-like protein (AtFIP1(V)) (Factor interacting with poly(A) polymerase 1-like 5) (AtFIPS5) (Protein HOMOLOG OF YEAST FIP1 [V])
MD02G1012300	Hydroxylamine reductase (EC 1.7.99.1) (Hybrid-cluster protein) (HCP) (Prismane protein)
MD02G1012600	Transmembrane 9 superfamily member 11 (Endomembrane protein 6) (Transmembrane nine protein 11) (AtTMN11)
MD02G1013600	110 kDa U5 small nuclear ribonucleoprotein component CLO (Protein CLOTHO) (Protein GAMETOPHYTE FACTOR 1) (Protein MATERNAL EFFECT EMBRYO ARREST 5) (Protein VAJRA-1) (SNU114 homolog)
MD02G1013800	EG45-like domain containing protein (Blight-associated protein p12) (Plant natriuretic peptide) (PNP)
MD02G1014300	Probable protein phosphatase 2C 54 (OsPP2C54) (EC 3.1.3.16)
MD02G1022400	Heptahelical transmembrane protein 1 (PAQR family protein HHP1)
MD02G1023300	CCR4-NOT transcription complex subunit 10
MD02G1029300	Glucan endo-1,3-beta-glucosidase 14 (EC 3.2.1.39) ((1->3)-beta-glucan endohydrolase 14) ((1->3)-beta-glucanase 14) (Beta-1,3-endoglucanase 14) (Beta-1,3-glucanase 14)
MD02G1030800	TBC1 domain family member 13
MD02G1031900	TMV resistance protein N (EC 3.2.2.6)
MD02G1032900	Nuclear pore complex protein NUP205 (Nucleoporin 205) (Protein EMBRYO DEFECTIVE 3142)
MD02G1040200	Transcriptional corepressor LEUNIG (Protein ROTUNDA2)
MD02G1044900	Chloroplast processing peptidase (EC 3.4.21.89) (Signal peptidase I-3)
MD02G1045800	Proline-rich receptor-like protein kinase PERK1 (EC 2.7.11.1) (Proline-rich extensin-like receptor kinase 1) (AtPERK1)
MD02G1047000	Kinesin-like protein KIN-13B (AtKINESIN-13B) (AtKIN13B)
MD02G1048700	Arabinogalactan protein 16 (AtAGP16) (Arabinogalactan peptide 16) (AG-peptide 16)
MD02G1049400	Acetyl-coenzyme A carboxylase carboxyl transferase subunit beta, chloroplastic (ACCase subunit beta) (Acetyl-CoA carboxylase carboxyltransferase subunit beta) (EC 2.1.3.15)
MD02G1049600	Ribulose bisphosphate carboxylase large chain (RuBisCO large subunit) (EC 4.1.1.39)
MD02G1050000	Aldehyde dehydrogenase family 2 member C4 (EC 1.2.1.3) (ALDH1a) (Protein REDUCED EPIDERMAL FLUORESCENCE 1)
MD02G1053600	TMV resistance protein N (EC 3.2.2.6)
MD02G1057300	Protein SABRE (Protein HYPERSENSITIVE TO PI STARVATION 4)
MD02G1061400	Tudor domain-containing protein 3
MD02G1064900	2-oxoglutarate-Fe(II) type oxidoreductase (EC 1.14.11.-) (Endocrocin synthesis protein D)
MD02G1068800	Mitochondrial-processing peptidase subunit alpha (Alpha-MPP) (Inactive zinc metalloprotease alpha) (Ubiquinol-cytochrome-c reductase subunit II) (EC 7.1.1.8)
MD02G1069500	Zinc finger CCCH domain-containing protein 49 (AtC3H49)
MD02G1073500	IST1-like protein
MD02G1076000	Protein EFFECTOR OF TRANSCRIPTION 2 (AtET2)
MD02G1080400	UPF0246 protein YaaA
MD02G1082800	THO complex subunit 6 (AtTHO6) (Protein DWD HYPERSENSITIVE TO ABA 1) (WD repeat-containing protein DWA1)
MD02G1085900	Ankyrin repeat-containing protein BDA1 (Protein BIAN DA 1)
MD02G1087700	Transcription factor TT2 (Myb-related protein 123) (AtMYB123) (Myb-related transcription factor LBM2-like) (Protein TRANSPARENT TESTA 2)
MD02G1088500	Protein CTR9 homolog (Protein EARLY FLOWERING 8) (Protein VERNALIZATION INDEPENDENCE 6)
MD02G1097700	Gamma-glutamylcyclotransferase 2-2 (AtGGCT2;2) (EC 4.3.2.9) (Gamma-glutamyl cyclotransferase 2;2)
MD02G1097900	Mitogen-activated protein kinase kinase kinase 1 (ARAKIN) (AtMEKK1) (MAP kinase kinase kinase 1) (EC 2.7.11.25)
MD02G1100200	Auxin-responsive protein SAUR50 (Protein SMALL AUXIN UP RNA 50)
MD02G1106800	Disease resistance-like protein CSA1 (EC 3.2.2.6) (Protein CONSTITUTIVE SHADE-AVOIDANCE 1)
MD02G1111100	UPF0183 protein At3g51130
MD02G1115500	Putative disease resistance protein At4g11170 (EC 3.2.2.6)
MD02G1119800	Protein STRICTOSIDINE SYNTHASE-LIKE 5 (AtSSL5) (Protein YELLOW-LEAF-SPECIFIC GENE 2)
MD02G1121800	Protein S-acyltransferase 10 (EC 2.3.1.225) (Probable palmitoyltransferase At3g51390) (Zinc finger DHHC domain-containing protein At3g51390)
MD02G1124600	Pre-rRNA-processing protein esf1
MD02G1131800	Chaperone protein dnaJ 11, chloroplastic (AtDjC11) (AtJ11)
MD02G1132100	Calcium-dependent protein kinase 28 (EC 2.7.11.1)
MD02G1136700	Glutaredoxin-C3 (AtGrxC3)
MD02G1140000	Dehydrin DHN2 (B9)
MD02G1140600	bZIP transcription factor 44 (AtbZIP44)
MD02G1141700	AAA-ATPase At5g17760 (EC 3.6.1.3)
MD02G1143600	Putative pentatricopeptide repeat-containing protein At3g47840
MD02G1144100	Gamma carbonic anhydrase 1, mitochondrial (AtCA1) (GAMMA CA1) (EC 4.2.1.-)
MD02G1145600	U-box domain-containing protein 5 (EC 2.3.2.27) (Plant U-box protein 5) (RING-type E3 ubiquitin transferase PUB5)
MD02G1149700	U1 small nuclear ribonucleoprotein 70 kDa (U1 snRNP 70 kDa) (U1-70K) (snRNP70)
MD02G1153100	Anthocyanidin 3-O-glucosyltransferase 5 (EC 2.4.1.115) (Flavonol 3-O-glucosyltransferase 5) (UDP-glucose flavonoid 3-O-glucosyltransferase 5)
MD02G1155700	Glucose-1-phosphate thymidylyltransferase (EC 2.7.7.24) (dTDP-glucose synthase)
MD02G1156000	LysM domain receptor-like kinase 4 (LysM-containing receptor-like kinase 4) (EC 2.7.11.1)
MD02G1157000	Histone-lysine N-methyltransferase SUVR5 (EC 2.1.1.-) (C2H2 zinc finger-SET histone methyltransferase) (Protein C2H2 SET) (Protein SET DOMAIN GROUP 6) (Suppressor of variegation 3-9-related protein 5) (Su(var)3-9-related protein 5)
MD02G1157600	Pentatricopeptide repeat-containing protein At2g22410, mitochondrial
MD02G1160800	Molybdenum cofactor sulfurase (MCS) (MOS) (MoCo sulfurase) (EC 2.8.1.9) (Molybdenum cofactor sulfurtransferase)
MD02G1165400	Probable disease resistance protein At5g66900
MD02G1165600	Probable disease resistance protein At5g66900
MD02G1166800	Protein misato homolog 1
MD02G1174800	PI-PLC X domain-containing protein At5g67130
MD02G1176600	Probable inactive receptor kinase At5g67200
MD02G1178200	Cyclin-D3-2 (G1/S-specific cyclin-D3-2) (CycD3;2)
MD02G1179400	UDP-glycosyltransferase 84B2 (EC 2.4.1.-)
MD02G1188800	Synapse-associated protein of 47 kDa
MD02G1189300	bZIP transcription factor 44 (AtbZIP44)
MD02G1194100	LRR receptor-like serine/threonine-protein kinase HSL2 (EC 2.7.11.1) (Protein HAESA-LIKE2)
MD02G1195600	Zinc transporter 5 (ZnT-5) (Solute carrier family 30 member 5)
MD02G1196400	RING-box protein 1a (At-Rbx1;1) (Protein RING of cullins 1) (RBX1-2) (RBX1a-At)
MD02G1198200	UTP:RNA uridylyltransferase 1 (EC 2.7.7.52)
MD02G1200300	Cytochrome P450 704C1 (EC 1.14.-.-) (Cytochrome P450 CYPD)
MD02G1201200	Ankyrin repeat and zinc finger domain-containing protein 1 (Zinc finger protein 744)
MD02G1207000	DNA repair protein RAD51 homolog 3 (DNA repair-recombination protein RAD51C) (AtRAD51C)
MD02G1210200	Scarecrow-like protein 6 (AtSCL6) (GRAS family protein 22) (AtGRAS-22) (SCL6-IV)
MD02G1211000	Protein transport protein SEC16B homolog (Protein MAIGO 5 homolog)
MD02G1212600	Serine/threonine-protein kinase D6PKL2 (EC 2.7.11.1) (D6 protein kinase-like 2) (Serine/threonine-protein kinase AtPK5)
MD02G1212800	Protein VASCULAR ASSOCIATED DEATH 1, chloroplastic
MD02G1214300	CCR4-NOT transcription complex subunit 1 (CCR4-associated factor 1) (Negative regulator of transcription subunit 1 homolog) (NOT1H) (hNOT1)
MD02G1222900	ATP synthase subunit delta', mitochondrial (F-ATPase delta' subunit)
MD02G1227000	Very-long-chain aldehyde decarbonylase CER1 (EC 4.1.99.5) (Protein ECERIFERUM 1)
MD02G1236200	Protein TIC 40, chloroplastic (Translocon at the inner envelope membrane of chloroplasts 40) (PsTIC40)
MD02G1237600	Rootletin (Ciliary rootlet coiled-coil protein)
MD02G1241000	SEC12-like protein 1 (Protein PHOSPHATE TRANSPORTER TRAFFIC FACILITATOR 1) (PHF-1)
MD02G1253200	TATA-box-binding protein (Box A-binding protein) (BAP) (TATA sequence-binding protein) (TBP) (TATA-box factor)
MD02G1255300	Alkaline/neutral invertase E, chloroplastic (A/N-INVE) (EC 3.2.1.26)
MD02G1255600	Multiple organellar RNA editing factor 5, chloroplastic/mitochondrial (RNA editing-interacting protein 5)
MD02G1255800	Probable aspartyl aminopeptidase (EC 3.4.11.21)
MD02G1261000	Very-long-chain enoyl-CoA reductase (EC 1.3.1.93) (Synaptic glycoprotein SC2-like protein) (Trans-2,3-enoyl-CoA reductase) (TER)
MD02G1262100	Probable serine/threonine-protein kinase vps15 (EC 2.7.11.1) (Phosphoinositide 3-kinase regulatory subunit 4) (Vacuolar protein sorting protein 15)
MD02G1265600	Very-long-chain enoyl-CoA reductase (EC 1.3.1.93) (Synaptic glycoprotein SC2-like protein) (Trans-2,3-enoyl-CoA reductase) (TER)
MD02G1265900	Zinc finger BED domain-containing protein 4
MD02G1269900	Light-mediated development protein DET1 (Deetiolated1 homolog) (High pigmentation protein 2) (Protein dark green) (tDET1)
MD02G1273700	Rust resistance kinase Lr10 (EC 2.7.11.1) (Probable receptor-like serine/threonine-protein kinase LRK10)
MD02G1275200	ATP-dependent Clp protease proteolytic subunit 3, chloroplastic (EC 3.4.21.92) (Endopeptidase ClpP3) (nClpP3) (nClpP4)
MD02G1276800	Cilia- and flagella-associated protein 20 (Gene trap locus 3 protein homolog)
MD02G1283800	Aspartyl protease AED3 (EC 3.4.23.-) (Apoplastic EDS1-dependent protein 3)
MD02G1283900	Protein ENHANCED DISEASE RESISTANCE 2-like
MD02G1291200	Annexin D4 (AnnAt4)
MD02G1295200	Retrovirus-related Pol polyprotein from transposon TNT 1-94 [Includes: Protease (EC 3.4.23.-); Reverse transcriptase (EC 2.7.7.49); Endonuclease]
MD02G1295700	Dirigent protein 19 (AtDIR19)
MD02G1305800	30S ribosomal protein S7
MD02G1307300	Ankyrin-3 (ANK-3) (Ankyrin-G)
MD02G1308000	DNA topoisomerase 2 (EC 5.6.2.2) (DNA topoisomerase II) (PsTopII)
MD02G1308300	Peptidyl-prolyl cis-trans isomerase FKBP42 (PPIase FKBP42) (EC 5.2.1.8) (42 kDa peptidyl-prolyl isomerase) (FK506-binding protein 42) (AtFKBP42) (Immunophilin FKBP42) (Protein TWISTED DWARF 1) (Protein ULTRACURVATA 2) (Rotamase)
MD02G1314300	Putative disease resistance RPP13-like protein 1
MD02G1315200	DNA damage-repair/toleration protein DRT100
MD02G1315300	Autonomous transposable element EN-1 mosaic protein (Suppressor-mutator system protein) (SPM)
MD02G1316700	60S ribosomal protein L6 (YL16-like)
MD02G1317800	Linoleate 13S-lipoxygenase 2-1, chloroplastic (EC 1.13.11.12) (Lipoxygenase 2-1)
MD02G1318400	Tyrosine-protein kinase BAZ1B (EC 2.7.10.2) (Bromodomain adjacent to zinc finger domain protein 1B) (Williams syndrome transcription factor homolog)
MD02G1319100	Callose synthase 1 (EC 2.4.1.34) (1,3-beta-glucan synthase) (Protein GLUCAN SYNTHASE-LIKE 6)
MD02G1320000	ATP-dependent Clp protease ATP-binding subunit CLPT1, chloroplastic (nClpC-like protein)
MD03G1001600	E3 ubiquitin-protein ligase RING1 (EC 2.3.2.27) (RING finger protein 1) (RING-type E3 ubiquitin transferase RING1)
MD03G1001700	Pyruvate kinase, cytosolic isozyme (PK) (EC 2.7.1.40)
MD03G1002500	YTH domain-containing family protein 2
MD03G1003400	Actophorin
MD03G1003500	3-methyl-2-oxobutanoate hydroxymethyltransferase (EC 2.1.2.11) (Ketopantoate hydroxymethyltransferase) (KPHMT)
MD03G1007900	Protein YLS3 (Protein YELLOW-LEAF-SPECIFIC GENE 3) (Xylogen-like protein 9) (AtXYLP9)
MD03G1009700	Methionine aminopeptidase 2 (MAP 2) (MetAP 2) (EC 3.4.11.18) (Peptidase M)
MD03G1009900	Splicing factor 1 (CW17) (Mammalian branch point-binding protein) (BBP) (mBBP) (Transcription factor ZFM1) (mZFM) (Zinc finger gene in MEN1 locus) (Zinc finger protein 162)
MD03G1010800	Amiloride-sensitive sodium channel subunit alpha (Alpha-NaCH) (Epithelial Na(+) channel subunit alpha) (Alpha-ENaC) (Nonvoltage-gated sodium channel 1 subunit alpha) (SCNEA)
MD03G1014400	Peroxidase 15 (Prx15) (EC 1.11.1.7) (Anionic peroxidase)
MD03G1014800	Midasin (Dynein-related AAA-ATPase REA1) (MIDAS-containing protein) (Ribosome export/assembly protein 1)
MD03G1019100	Soyasaponin III rhamnosyltransferase (EC 2.4.1.273) (Soyasaponin glycosyltransferase 3) (UDP-rhamnose:soyasaponin III-rhamnosyltransferase)
MD03G1021200	Linoleate 13S-lipoxygenase 2-1, chloroplastic (EC 1.13.11.12) (Lipoxygenase 2-1)
MD03G1022100	Tyrosine-sulfated glycopeptide receptor 1 (EC 2.7.11.1) (PSY1 receptor)
MD03G1024500	Outer envelope protein 80, chloroplastic (Chloroplastic outer envelope protein of 80 kDa) (AtOEP80) (Protein TOC75-V) (AtToc75-V)
MD03G1028900	Cellulose synthase-like protein E1 (AtCslE1) (EC 2.4.1.-)
MD03G1029800	Oligopeptide transporter 5 (AtOPT5)
MD03G1030100	Pentatricopeptide repeat-containing protein At5g48910
MD03G1030400	Heterogeneous nuclear ribonucleoprotein 1 (hnRNP1)
MD03G1036600	Heat shock cognate protein 80
MD03G1046100	Calcium uniporter protein 6, mitochondrial
MD03G1048400	60S ribosomal protein L10
MD03G1050700	Ubiquinol-cytochrome c reductase complex 6.7 kDa protein (CR6)
MD03G1054700	CBL-interacting serine/threonine-protein kinase 11 (EC 2.7.11.1) (SNF1-related kinase 3.22) (SOS2-like protein kinase PKS5) (SOS3-interacting protein 4)
MD03G1056800	Exocyst complex component EXO70B1 (AtExo70b1) (Exocyst subunit Exo70 family protein B1)
MD03G1058100	E3 ubiquitin-protein ligase listerin (EC 2.3.2.27) (RING-type E3 ubiquitin transferase listerin)
MD03G1066000	Asparagine synthetase [glutamine-hydrolyzing] (AS) (EC 6.3.5.4)
MD03G1067300	Putative disease resistance protein RGA4 (RGA4-blb)
MD03G1070400	Probable 2-oxoglutarate-dependent dioxygenase AOP1 (EC 1.14.11.-)
MD03G1071300	Probable disease resistance RPP8-like protein 2
MD03G1071800	Non-specific phospholipase C1 (EC 3.1.-.-)
MD03G1071900	Villin-1
MD03G1072100	Pentatricopeptide repeat-containing protein At2g29760, chloroplastic (Protein ORGANELLE TRANSCRIPT PROCESSING 81)
MD03G1082600	Copper transporter 6 (AtCOPT6)
MD03G1083600	TMV resistance protein N (EC 3.2.2.6)
MD03G1086200	Transcription initiation factor IIA large subunit (TFIIA large subunit)
MD03G1086300	Ribulose bisphosphate carboxylase/oxygenase activase 1, chloroplastic (RA 1) (RuBisCO activase 1) (RuBisCO activase alpha form)
MD03G1086800	Transcription factor LUX (Protein LUX ARRHYTHMO) (Protein PHYTOCLOCK 1)
MD03G1087100	E3 ubiquitin-protein ligase RDUF1 (EC 2.3.2.27) (RING and DUF1117 domain-containing protein 1) (AtRDUF1) (RING-type E3 ubiquitin transferase RDUF1)
MD03G1093300	CAX-interacting protein 4
MD03G1093600	Membrane-anchored ubiquitin-fold protein 3 (AtMUB3) (Membrane-anchored ub-fold protein 3) (ATGP4)
MD03G1109500	mRNA export factor MEX67
MD03G1116400	Probable E3 ubiquitin-protein ligase LOG2 (EC 2.3.2.27) (Probable RING-type E3 ubiquitin transferase LOG2) (Protein LOSS OF GDU2) (RING finger protein 215)
MD03G1125700	Cell division cycle protein 48 homolog (Valosin-containing protein homolog) (VCP)
MD03G1128800	Zinc finger protein ZAT5
MD03G1128900	Superoxide dismutase [Cu-Zn], chloroplastic (EC 1.15.1.1)
MD03G1132800	DDT domain-containing protein PTM (DDT domain-containing protein 1) (Membrane-bound transcription factor PTM) (PHD type transcription factor with transmembrane domains)
MD03G1134200	Splicing factor U2af small subunit A (U2 auxiliary factor 35 kDa subunit A) (U2 small nuclear ribonucleoprotein auxiliary factor small subunit A) (U2 snRNP auxiliary factor small subunit A) (Zinc finger CCCH domain-containing protein 60) (OsC3H60)
MD03G1136000	Stress-response A/B barrel domain-containing protein At5g22580 (Uncharacterized protein At5g22580)
MD03G1138000	Peptidyl-prolyl cis-trans isomerase CYP71 (PPIase CYP71) (EC 5.2.1.8) (Cyclophilin of 71 kDa) (Cyclophilin-71)
MD03G1143800	Protein BIC1 (BLUE-LIGHT INHIBITOR OF CRYPTOCHROMES 1)
MD03G1144300	Ferredoxin-3, chloroplastic (AtFd3)
MD03G1145300	Linear gramicidin synthase subunit C [Includes: ATP-dependent valine adenylase (ValA) (Valine activase); ATP-dependent D-valine adenylase (D-ValA) (D-valine activase); Valine racemase [ATP-hydrolyzing] (EC 5.1.1.-); ATP-dependent tryptophan adenylase (TrpA) (Tryptophan activase); ATP-dependent tryptophan/phenylalanine/tyrosine adenylase (Trp/Phe/TyrA) (Tryptophan/phenylalanine/tyrosine activase)]
MD03G1150700	Bifunctional nitrilase/nitrile hydratase NIT4B (TNIT4B) (EC 3.5.5.1) (EC 3.5.5.4) (Cyanoalanine nitrilase B) (Nitrilase 4B)
MD03G1152100	Probable CCR4-associated factor 1 homolog 9 (EC 3.1.13.4)
MD03G1154900	Histone deacetylase 8 (EC 3.5.1.98)
MD03G1158100	Protein IQ-DOMAIN 1
MD03G1159400	Putative phosphatidylglycerol/phosphatidylinositol transfer protein DDB_G0282179
MD03G1159800	Putative axial regulator YABBY 2
MD03G1160100	Succinate dehydrogenase subunit 6, mitochondrial
MD03G1163500	Calmodulin-related protein
MD03G1165800	Hydroxyproline O-arabinosyltransferase 3 (EC 2.4.2.58)
MD03G1168700	Serine--glyoxylate aminotransferase (EC 2.6.1.45) (Alanine--glyoxylate aminotransferase) (AGT) (EC 2.6.1.44) (Asparagine aminotransferase) (EC 2.6.1.-) (Serine--pyruvate aminotransferase) (EC 2.6.1.51)
MD03G1172200	ABC transporter G family member 15 (ABC transporter ABCG.15) (AtABCG15) (White-brown complex homolog protein 15) (AtWBC15) (White-brown complex homolog protein 22) (AtWBC22)
MD03G1172400	Protein TRAUCO (Protein ASH2 RELATIVE) (AtASH2) (AtASH2R)
MD03G1174000	Serine/threonine-protein kinase PLK4 (EC 2.7.11.21) (Polo-like kinase 4) (PLK-4) (Serine/threonine-protein kinase SAK)
MD03G1174600	Nuclear transcription factor Y subunit A-1 (AtNF-YA-1) (Protein EMBRYO DEFECTIVE 2220) (Transcriptional activator HAP2A)
MD03G1185400	187-kDa microtubule-associated protein AIR9 (Auxin-induced in root cultures protein 9)
MD03G1185700	Calcium-binding protein PBP1 (KIC-related protein 2) (PINOID-binding protein 1)
MD03G1188200	ABC transporter C family member 3 (ABC transporter ABCC.3) (AtABCC3) (EC 7.6.2.2) (ATP-energized glutathione S-conjugate pump 3) (Glutathione S-conjugate-transporting ATPase 3) (Multidrug resistance-associated protein 3)
MD03G1195300	GDP-L-galactose phosphorylase 1 (EC 2.7.7.69) (Protein VITAMIN C DEFECTIVE 2)
MD03G1199100	Bromodomain and PHD finger-containing protein 3
MD03G1203900	Purple acid phosphatase 18 (EC 3.1.3.2)
MD03G1205200	Coiled-coil domain-containing protein 7 (Protein BIOT2)
MD03G1205300	Fatty acid desaturase 4, chloroplastic (EC 1.14.19.43) (Fatty acid desaturase A)
MD03G1209900	COBRA-like protein 10
MD03G1217700	DNA-directed RNA polymerase subunit beta' (RNAP subunit beta') (EC 2.7.7.6) (RNA polymerase subunit beta') (Transcriptase subunit beta')
MD03G1219300	Pantothenate synthetase (PS) (EC 6.3.2.1) (Pantoate--beta-alanine ligase) (Pantoate-activating enzyme)
MD03G1219400	ADP-ribosylation factor GTPase-activating protein AGD5 (ARF GAP AGD5) (Protein ARF-GAP DOMAIN 5) (AtAGD5) (Protein MODIFIED TRANSPORT TO THE VACUOLE 4) (Protein NEVERSHED) (Protein ZIGA3)
MD03G1222300	Peptidyl-prolyl cis-trans isomerase CYP37, chloroplastic (PPIase CYP37) (EC 5.2.1.8) (Rotamase CYP37) (Thylakoid lumen PPIase of 38 kDa) (TLP38) (p38)
MD03G1222700	NAC domain-containing protein 72 (ANAC072) (Protein RESPONSIVE TO DESICCATION 26)
MD03G1223500	Cell surface A33 antigen (Glycoprotein A33) (mA33)
MD03G1224000	Ribosome biogenesis protein BRX1 homolog 1 (AtBRX1-1) (Brix domain-containing protein 2)
MD03G1224400	Receptor-like protein 2 (AtRLP2)
MD03G1225000	Cytochrome P450 CYP72A219 (EC 1.14.-.-) (Cytochrome P450 CYP72A129)
MD03G1225500	Choline transporter-like protein 2 (Solute carrier family 44 member 2)
MD03G1228100	Protein SPA1-RELATED 3
MD03G1228200	Beta-glucuronosyltransferase GlcAT14A (EC 2.4.1.-) (GT14 family glucuronic acid transferase 1) (AtGlcAT14A)
MD03G1240000	Transcription factor GTE4 (Bromodomain-containing protein GTE4) (Protein GLOBAL TRANSCRIPTION FACTOR GROUP E4)
MD03G1241000	Protein DJ-1 homolog B (AtDJ1B)
MD03G1242000	Phosphoenolpyruvate carboxylase, housekeeping isozyme (PEPCase) (EC 4.1.1.31) (PEPC 1)
MD03G1242400	Epidermis-specific secreted glycoprotein EP1 (52/54 kDa medium protein)
MD03G1243700	Tubby-like F-box protein 7 (AtTLP7)
MD03G1251800	Asparagine--tRNA ligase, cytoplasmic 1 (EC 6.1.1.22) (Asparaginyl-tRNA synthetase 1) (AsnRS 1) (Protein EMBRYO DEFECTIVE 2755)
MD03G1254000	60S ribosomal protein L18a-like protein
MD03G1255700	UPF0134 protein MPN_287
MD03G1258500	Probable protein phosphatase 2C 51 (AtPP2C51) (EC 3.1.3.16)
MD03G1268500	Probable glutathione peroxidase 4 (EC 1.11.1.9)
MD03G1275100	Mitochondrial substrate carrier family protein ucpB (Solute carrier family 25 member 30 homolog) (Uncoupler protein B)
MD03G1284300	Homeobox protein LUMINIDEPENDENS
MD03G1285400	Xyloglucan 6-xylosyltransferase 2 (AtXT2) (EC 2.4.2.39) (Putative glycosyltransferase 2) (AtGT2) (EC 2.4.-.-)
MD03G1290100	Uncharacterized protein At5g01610
MD03G1292600	Kinesin-like protein KIN-14I
MD03G1296300	GTP-binding protein SAR1A
MD03G1296700	BRCT domain-containing protein At4g02110
MD03G1298600	Nucleoid-associated protein Tlet_0999
MD04G1000500	Leucine-rich repeat extensin-like protein 2 (AtLRX2) (LRR/EXTENSIN2) (Cell wall hydroxyproline-rich glycoprotein)
MD04G1000700	Nucleolar protein 8
MD04G1001100	Glucan endo-1,3-beta-glucosidase 6 (EC 3.2.1.39) ((1->3)-beta-glucan endohydrolase 6) ((1->3)-beta-glucanase 6) (Beta-1,3-endoglucanase 6) (Beta-1,3-glucanase 6)
MD04G1003300	Polyketide synthase 5 (RiPKS5) (EC 2.3.1.74) (Naringenin-chalcone synthase PKS5)
MD04G1003600	Dihydroxy-acid dehydratase, chloroplastic (AtDHAD) (DAD) (EC 4.2.1.9)
MD04G1005600	Transcription termination factor MTERF15, mitochondrial (Mitochondrial transcription termination factor 15)
MD04G1008300	Protein PHR1-LIKE 2 (Myb family transcription factor PHL2)
MD04G1009700	Purple acid phosphatase 15 (EC 3.1.3.-) (EC 3.1.3.2) (Phytase)
MD04G1013400	Probable methionine--tRNA ligase (EC 6.1.1.10) (Methionyl-tRNA synthetase) (MetRS)
MD04G1015000	TMV resistance protein N (EC 3.2.2.6)
MD04G1016500	Splicing regulatory glutamine/lysine-rich protein 1 (Serine/arginine-rich-splicing regulatory protein 86) (SRrp86) (Splicing factor, arginine/serine-rich 12) (Splicing regulatory protein 508) (SRrp508)
MD04G1017100	Nipped-B-like protein B
MD04G1018500	Selenium-binding protein 2 (Protein EMBRYO SAC DEVELOPMENT ARREST 38)
MD04G1020100	Xyloglucan endotransglucosylase/hydrolase 2 (EC 2.4.1.207) (Brassinosteroid-regulated protein BRU1)
MD04G1020300	Serine/threonine-protein kinase BSK1 (EC 2.7.11.1) (Brassinosteroid-signaling kinase 1)
MD04G1025900	Phosphoglucan, water dikinase, chloroplastic (EC 2.7.9.5)
MD04G1026000	Probable aldo-keto reductase 2 (EC 1.1.1.-)
MD04G1026700	Protein ROOT PRIMORDIUM DEFECTIVE 1
MD04G1028000	Probable protein phosphatase 2C 33 (AtPP2C33) (EC 3.1.3.16) (AtPPC6;1)
MD04G1031100	Clathrin interactor EPSIN 2 (EPSIN-related 2)
MD04G1031200	Mitochondrial import inner membrane translocase subunit PAM16 like 2 (AtPAM16) (AtPAM16L2) (Presequence translocated-associated motor subunit PAM16) (Protein MUTANT SNC1-ENHANCING 5) (Protein THAXTOMIN A RESISTANT 1)
MD04G1033500	UDP-glycosyltransferase 92A1 (EC 2.4.1.-)
MD04G1034100	Tyrosine--tRNA ligase 1, cytoplasmic (EC 6.1.1.1) (Tyrosyl-tRNA synthetase) (TyrRS)
MD04G1034400	Probable phospholipid hydroperoxide glutathione peroxidase (PHGPx) (EC 1.11.1.12) (Salt-associated protein)
MD04G1037200	Isoleucine--tRNA ligase, cytoplasmic (EC 6.1.1.5) (Isoleucyl-tRNA synthetase) (IleRS)
MD04G1037700	RNA polymerase I termination factor (NTS1 silencing protein 1)
MD04G1037900	2-(3-amino-3-carboxypropyl)histidine synthase subunit 1 (EC 2.5.1.108) (Diphthamide biosynthesis protein 1) (Diphtheria toxin resistance protein 1) (S-adenosyl-L-methionine:L-histidine 3-amino-3-carboxypropyltransferase 1)
MD04G1038600	Plant UBX domain-containing protein 11 (PUX11) (CDC48-interacting UBX-domain protein 11)
MD04G1042400	Probable fructokinase-1 (EC 2.7.1.4)
MD04G1043700	NAC domain-containing protein 82 (ANAC082) (Protein VND-INTERACTING 1)
MD04G1044600	60S ribosomal protein L3
MD04G1049400	Protein IQ-DOMAIN 14
MD04G1051500	50S ribosomal protein L19, chloroplastic (CL19) (Chloroplastic large ribosomal subunit protein bL19c)
MD04G1052700	ATP-dependent Clp protease proteolytic subunit-related protein 4, chloroplastic (ClpR4) (Protein HAPPY ON NORFLURAZON 5)
MD04G1055800	Light-harvesting complex-like protein 3 isotype 1, chloroplastic (LHC-like protein 3 isoform 1)
MD04G1058000	Ethylene-responsive transcription factor 1A (AtERF1A) (Ethylene-responsive element-binding factor 1A) (EREBP-1A)
MD04G1060500	Peroxisomal acyl-coenzyme A oxidase 1 (AOX 1) (EC 1.3.3.6) (Long-chain acyl-CoA oxidase) (AtCX1)
MD04G1060900	E3 ubiquitin-protein ligase HOS1 (EC 2.3.2.27) (Protein HIGH EXPRESSION OF OSMOTICALLY RESPONSIVE GENE 1) (RING finger protein HOS1) (RING-type E3 ubiquitin transferase HOS1)
MD04G1064200	Thaumatin-like protein (allergen Act d 2)
MD04G1064700	Heat stress transcription factor B-2b (AtHsfB2b) (AtHsf-11) (Heat shock factor protein 7) (HSF 7) (Heat shock transcription factor 7) (HSTF 7)
MD04G1067800	Dehydration-responsive element-binding protein 1D (Protein DREB1D) (C-repeat/dehydration-responsive element-binding factor 4) (C-repeat-binding factor 4) (CRT/DRE-binding factor 4)
MD04G1068900	SPX domain-containing membrane protein At4g22990
MD04G1069100	Molybdenum cofactor sulfurase (MCS) (MOS) (MoCo sulfurase) (EC 2.8.1.9) (Molybdenum cofactor sulfurtransferase)
MD04G1071000	PGR5-like protein 1A, chloroplastic (Ferredoxin-plastoquinone reductase 1)
MD04G1077600	ATP-dependent Clp protease proteolytic subunit-related protein 2, chloroplastic (ClpR2) (nClpP2)
MD04G1078200	Methylsterol monooxygenase 1-1 (EC 1.14.18.9) (Sterol 4-alpha-methyl-oxidase 1-1) (AtSMO1-1)
MD04G1082800	Glycine--tRNA ligase alpha subunit (EC 6.1.1.14) (Glycyl-tRNA synthetase alpha subunit) (GlyRS)
MD04G1088600	Uncharacterized protein C5E4.10c
MD04G1093300	Heavy metal-associated isoprenylated plant protein 6 (AtHIP06) (Cadmium induced protein CdI19)
MD04G1093600	Acylphosphatase (EC 3.6.1.7) (Acylphosphate phosphohydrolase)
MD04G1096400	Ethylene-insensitive protein 2 (AtEIN2) (EIN-2) (Cytokinin-resistant protein AtCKR1) (Protein ORESARA 3) [Cleaved into: EIN2-CEND (EIN2C)]
MD04G1097900	60S ribosomal protein L12
MD04G1101500	MLO-like protein 3 (AtMlo3)
MD04G1104600	E3 ubiquitin-protein ligase UPL4 (Ubiquitin-protein ligase 4) (EC 2.3.2.26) (HECT-type E3 ubiquitin transferase UPL4)
MD04G1111100	Probable protein phosphatase 2C 38 (AtPP2C38) (EC 3.1.3.16)
MD04G1116400	Calcium-transporting ATPase 4, endoplasmic reticulum-type (EC 7.2.2.10)
MD04G1116700	Protein GPR107
MD04G1120600	Soluble inorganic pyrophosphatase 4 (EC 3.6.1.1) (Pyrophosphate phospho-hydrolase 4) (PPase 4)
MD04G1130200	Oxysterol-binding protein-related protein 3A (OSBP-related protein 3A) (Protein UNFERTILIZED EMBRYO SAC 18)
MD04G1131300	Protein FAR-RED ELONGATED HYPOCOTYL 1 (Protein PHYTOCHROME A SIGNAL TRANSDUCTION 3)
MD04G1132900	Serine hydroxymethyltransferase 7 (AtSHMT7) (EC 2.1.2.1) (Glycine hydroxymethyltransferase 7) (Serine methylase 7)
MD04G1133400	Glucose-induced degradation protein 4 homolog (Vacuolar import and degradation protein 24 homolog)
MD04G1137500	Protein NRT1/ PTR FAMILY 2.8 (AtNPF2.8)
MD04G1143700	Tubulin beta-1 chain (Beta-1-tubulin)
MD04G1145500	Putative F-box/FBD/LRR-repeat protein At4g03220
MD04G1151000	Pentatricopeptide repeat-containing protein At2g39230, mitochondrial (Protein LATERAL ORGAN JUNCTION)
MD04G1153300	Probable pyridoxal 5'-phosphate synthase subunit PDX1 (PLP synthase subunit PDX1) (EC 4.3.3.6) (Ethylene-inducible protein HEVER)
MD04G1155700	Acyl-coenzyme A oxidase 4, peroxisomal (AOX 4) (EC 1.3.3.6) (G6p) (Short-chain acyl-CoA oxidase) (AtCX4) (AtG6) (SAOX)
MD04G1159800	Receptor-like protein 12 (AtRLP12)
MD04G1163500	Ubiquitin-activating enzyme E1 2 (AtUBA2) (EC 6.2.1.45)
MD04G1167700	WRKY transcription factor WRKY24 (OsWRKY24)
MD04G1167900	F-box/LRR-repeat protein 3
MD04G1168600	Wound-induced protein 1
MD04G1169500	TOM1-like protein 2 (Target of Myb-like protein 2)
MD04G1169600	Regulatory-associated protein of TOR 1 (Protein RAPTOR 1) (Protein RAPTOR 1B) (AtRaptor1b)
MD04G1173100	Serine/threonine/tyrosine-protein kinase HT1 (EC 2.7.10.1) (EC 2.7.11.1) (High leaf temperature protein 1)
MD04G1175900	Kv channel-interacting protein 2 (KChIP2) (A-type potassium channel modulatory protein 2) (Potassium channel-interacting protein 2)
MD04G1178000	Proline-rich receptor-like protein kinase PERK1 (EC 2.7.11.1) (Proline-rich extensin-like receptor kinase 1) (AtPERK1)
MD04G1178400	E3 ubiquitin-protein ligase RING1-like (EC 2.3.2.27) (RING finger protein 1) (RING-type E3 ubiquitin transferase RING1-like)
MD04G1178900	Calcium-binding protein CML42 (Calmodulin-like protein 42)
MD04G1180400	Probable serine/threonine-protein kinase PBL8 (EC 2.7.11.1) (PBS1-like protein 8)
MD04G1183100	Probable leucine-rich repeat receptor-like protein kinase At5g49770 (EC 2.7.11.1)
MD04G1184700	Pectin acetylesterase 12 (EC 3.1.1.-)
MD04G1187400	Probable receptor-like protein kinase At5g18500 (EC 2.7.11.1)
MD04G1189800	Inactive glucose-6-phosphate 1-dehydrogenase 4, chloroplastic (AtG6PD4) (G6PDH4)
MD04G1193200	Lon protease homolog, mitochondrial (EC 3.4.21.53)
MD04G1196300	PHD and RING finger domain-containing protein 1
MD04G1196800	Eukaryotic translation initiation factor 3 subunit A (eIF3a) (Eukaryotic translation initiation factor 3 large subunit) (Eukaryotic translation initiation factor 3 subunit 10) (eIF-3-theta) (p114)
MD04G1197600	Lipoprotein NlpI
MD04G1202300	Protein SRC2 (Protein SOYBEAN GENE REGULATED BY COLD 2)
MD04G1204900	Protein AUXIN RESPONSE 4
MD04G1208500	DNA excision repair protein ERCC-1 (AtERCC1) (AtRAD10) (EC 3.1.-.-) (Ultraviolet hypersensitive 7)
MD04G1210100	Glutathione synthetase, chloroplastic (GSH synthetase) (GSH-S) (Glutathione synthase) (EC 6.3.2.3)
MD04G1213700	DnaJ homolog subfamily C member 7 homolog
MD04G1218300	Bifunctional L-3-cyanoalanine synthase/cysteine synthase D1 (EC 2.5.1.47) (EC 4.4.1.9) (Beta-substituted Ala synthase 4;1) (ARAth-Bsas4;1) (Cysteine synthase D1) (AtcysD1) (O-acetylserine (thiol)-lyase 3)
MD04G1227600	Phosphoribosylaminoimidazole carboxylase, chloroplastic (EC 4.1.1.21) (AIR carboxylase) (AIRC) (Fragment)
MD04G1231000	Alpha-(1,6)-fucosyltransferase (Alpha1-6FucT) (EC 2.4.1.68) (Fucosyltransferase 8) (GDP-L-Fuc:N-acetyl-beta-D-glucosaminide alpha1,6-fucosyltransferase) (GDP-fucose--glycoprotein fucosyltransferase) (Glycoprotein 6-alpha-L-fucosyltransferase)
MD04G1234500	GDSL esterase/lipase LTL1 (EC 3.1.1.-) (Extracellular lipase LTL1) (Lithium-tolerant lipase 1) (AtLTL1) (Li-tolerant lipase 1)
MD04G1235000	Probable leucine-rich repeat receptor-like protein kinase At5g63930 (EC 2.7.11.1)
MD04G1245300	Basic leucine zipper and W2 domain-containing protein 2
MD05G1002900	Probable LRR receptor-like serine/threonine-protein kinase IRK (EC 2.7.11.1) (Inflorescence and root apices receptor-like kinase)
MD05G1006400	Probable sucrose-phosphate synthase 4 (EC 2.4.1.14) (Sucrose phosphate synthase 4F) (AtSPS4F) (UDP-glucose-fructose-phosphate glucosyltransferase)
MD05G1008600	Probable methyltransferase PMT26 (EC 2.1.1.-)
MD05G1010400	F-box protein SKP2A (FBL5-like protein) (AtFBL5) (SKP2-like protein 1) (AtSKP2;1)
MD05G1014900	Splicing factor 3A subunit 2 (SF3a66) (Spliceosome-associated protein 62) (SAP 62)
MD05G1021300	SKP1-interacting partner 15 (F-box only protein 3)
MD05G1028600	Probable ribosomal protein S11, mitochondrial (MRP-S11) (S11mt) (Protein NUCLEAR FUSION DEFECTIVE 3, mitochondrial)
MD05G1037700	NAC domain-containing protein 17 (ANAC017) (Protein NTM1-like 7) (Protein REGULATORS OF AOX1A 2)
MD05G1044900	Copper-transporting ATPase PAA1, chloroplastic (EC 7.2.2.8) (Protein HEAVY METAL ATPASE 6) (Protein glucose insensitive root 1)
MD05G1049000	Dynamin-related protein 3A (Dynamin-like protein 2) (Dynamin-like protein 2a)
MD05G1050900	Probable sphingolipid transporter spinster homolog 2
MD05G1051300	Probable protein S-acyltransferase 23 (EC 2.3.1.225) (Probable palmitoyltransferase At2g14255) (Zinc finger DHHC domain-containing protein At2g14255)
MD05G1054100	60S ribosomal protein L2, mitochondrial
MD05G1060400	SUMO-activating enzyme subunit 2 (EC 2.3.2.-) (Protein EMBRYO DEFECTIVE 2764) (Ubiquitin-like 1-activating enzyme E1B)
MD05G1061200	Bifunctional phosphatase IMPL2, chloroplastic (Histidinol-phosphatase) (Histidinol-phosphate phosphatase) (HPP) (EC 3.1.3.15) (Inositol-phosphate phosphatase) (EC 3.1.3.25) (L-galactose 1-phosphate phosphatase) (EC 3.1.3.93) (Protein HISTIDINE BIOSYNTHESIS 7) (Protein MYO-INOSITOL MONOPHOSPHATASE-LIKE 2)
MD05G1067500	Coatomer subunit gamma (Gamma-coat protein) (Gamma-COP)
MD05G1073000	Sorting nexin-13
MD05G1074600	Transcription factor HHO5 (MYB-domain transcription factor HHO5) (Protein HRS1 HOMOLOG 5) (Protein ULT1 INTERACTING FACTOR 1)
MD05G1079300	Prostaglandin reductase-3 (PTGR-3) (EC 1.3.1.48) (15-oxoprostaglandin 13-reductase) (Zinc-binding alcohol dehydrogenase domain-containing protein 2)
MD05G1082000	ABSCISIC ACID-INSENSITIVE 5-like protein 6 (Abscisic acid responsive elements-binding factor 3) (ABRE-binding factor 3) (Dc3 promoter-binding factor 5) (AtDPBF5) (bZIP transcription factor 37) (AtbZIP37)
MD05G1083200	U-box domain-containing protein 26 (EC 2.3.2.27) (Plant U-box protein 26) (RING-type E3 ubiquitin transferase PUB26)
MD05G1087100	Phosphatidylinositol 3,4,5-trisphosphate 3-phosphatase and protein-tyrosine-phosphatase PTEN2A (EC 3.1.3.48) (EC 3.1.3.67) (Protein PHOSPHATASE AND TENSIN HOMOLOG 2-a) (AtPTEN2) (AtPTEN2a)
MD05G1087700	DNA damage-repair/toleration protein DRT100
MD05G1096400	Leucine-rich repeat protein 2 (AtLRR2)
MD05G1098700	Oxalate--CoA ligase (EC 6.2.1.8) (4-coumarate--CoA ligase isoform 8) (At4CL8) (4-coumarate--CoA ligase-like 10) (Acyl-activating enzyme 3) (Adenosine monophosphate binding protein 3) (AtMPBP3) (Oxalyl-CoA synthetase)
MD05G1110700	Probable pectin methylesterase CGR2 (EC 2.1.1.-) (Cotton Golgi-related 2)
MD05G1112700	Malate dehydrogenase, glyoxysomal (EC 1.1.1.37)
MD05G1113900	Pentatricopeptide repeat-containing protein MRL1, chloroplastic (Protein MATURATION OF RBCL 1) (AtMRL1)
MD05G1114100	Agamous-like MADS-box protein AGL62
MD05G1114600	COBRA-like protein 2 (Protein BRITTLE CULM1-like 2)
MD05G1115200	Probable alkaline/neutral invertase B (A/N-INVB) (EC 3.2.1.26)
MD05G1116500	Nucleoporin NUP188 homolog (hNup188)
MD05G1119600	26S proteasome non-ATPase regulatory subunit 4 homolog (26S proteasome regulatory subunit RPN10) (AtRPN10) (26S proteasome regulatory subunit S5A homolog) (Multiubiquitin chain-binding protein 1) (AtMCB1)
MD05G1121200	Ubiquitin-conjugating enzyme E2 28 (EC 2.3.2.23) (AtUBC9A) (E2 ubiquitin-conjugating enzyme 28) (Ubiquitin carrier protein 28)
MD05G1122100	Glycerate dehydrogenase HPR, peroxisomal (GDH) (EC 1.1.1.29) (NADH-dependent hydroxypyruvate reductase 1) (AtHPR1) (HPR 1)
MD05G1122700	Pre-mRNA-splicing factor syf2
MD05G1123100	Protein FAM210B, mitochondrial
MD05G1123900	Translation initiation factor IF3-1, mitochondrial (AtIF3-1) (AtINFC-1)
MD05G1135100	Bromodomain and PHD finger-containing protein 3
MD05G1135200	Transport and Golgi organization 2 homolog (Ser/Thr-rich protein T10 in DGCR region)
MD05G1142600	Protein SUPPRESSOR OF npr1-1, CONSTITUTIVE 1 (AtSNC1) (Disease resistance RPP5-like protein) (Probable NAD(+) hydrolase SNC1) (EC 3.2.2.6)
MD05G1144600	Protein FAR1-RELATED SEQUENCE 5
MD05G1149300	Epidermal growth factor receptor substrate 15-like 1 (Epidermal growth factor receptor pathway substrate 15-related sequence) (Eps15-rs) (Eps15-related protein) (Eps15R)
MD05G1153500	TPR repeat-containing protein ZIP4 (Protein SPO22 homolog) (AtSPO22) (Protein ZIP4 homolog) (AtZIP4)
MD05G1156300	Protein FAR1-RELATED SEQUENCE 5
MD05G1163800	Ras-related protein RABA5b (AtRABA5b)
MD05G1165500	GLABRA2 expression modulator
MD05G1170800	Protein MAIN-LIKE 2
MD05G1177200	Ycf55-like protein
MD05G1177900	Pantoate--beta-alanine ligase (EC 6.3.2.1) (Pantoate-activating enzyme) (Pantothenate synthetase)
MD05G1182100	26S proteasome regulatory subunit 4 homolog A (26S proteasome AAA-ATPase subunit RPT2a) (26S proteasome subunit 4 homolog A) (Protein HALTED ROOT) (Regulatory particle triple-A ATPase subunit 2a)
MD05G1183900	Photosystem I reaction center subunit IV A, chloroplastic (PSI-E A) [Cleaved into: Photosystem I reaction center subunit IV A isoform 2]
MD05G1186600	Myb-like protein H
MD05G1188700	MDIS1-interacting receptor like kinase 1 (AtMIK1) (Leucine-rich repeat receptor-like protein kinase PXL2) (EC 2.7.11.1) (Protein PHLOEM INTERCALATED WITH XYLEM-LIKE 2)
MD05G1188900	Mitochondrial import inner membrane translocase subunit Tim21 (TIM21-like protein, mitochondrial)
MD05G1193200	Long-chain-alcohol oxidase FAO2 (EC 1.1.3.20) (Long-chain fatty alcohol oxidase 2)
MD05G1193800	Casein kinase 1-like protein 6 (EC 2.7.11.1) (Plasmodesmal-associated protein kinase 1) (Protein CASEIN KINASE I-LIKE 6)
MD05G1195500	Probable arabinose 5-phosphate isomerase (API) (EC 5.3.1.13) (CBS domain-containing protein CBSSIS1)
MD05G1209300	Peroxisomal (S)-2-hydroxy-acid oxidase (EC 1.1.3.15) (Glycolate oxidase) (GOX) (Short chain alpha-hydroxy acid oxidase)
MD05G1213200	Ubiquitin D (Diubiquitin) (Ubiquitin-like protein FAT10)
MD05G1219700	Probable nucleolar protein 5-1 (MAR-binding NOP56/58 homolog 1) (NOP58-like protein F108) (Nucleolar protein 58-1)
MD05G1223500	Sedoheptulose-1,7-bisphosphatase, chloroplastic (EC 3.1.3.37) (SED(1,7)P2ase) (Sedoheptulose bisphosphatase) (SBPase)
MD05G1229400	Serine/threonine-protein kinase CTR1 (EC 2.7.11.1) (Protein CONSTITUTIVE TRIPLE RESPONSE1)
MD05G1230600	UDP-glucuronate 4-epimerase 6 (EC 5.1.3.6) (UDP-glucuronic acid epimerase 6) (AtUGlcAE2)
MD05G1234200	Phosphoglycerate kinase, cytosolic (EC 2.7.2.3)
MD05G1235700	Meiotically up-regulated gene 163 protein
MD05G1240600	Nuclear-pore anchor (Protein TRANSLOCATED PROMOTER REGION) (AtTPR)
MD05G1249700	Potassium transporter 10 (AtPOT10)
MD05G1252600	tRNA (guanine(37)-N1)-methyltransferase (EC 2.1.1.228) (M1G-methyltransferase) (tRNA [GM37] methyltransferase) (tRNA methyltransferase 5 homolog)
MD05G1252900	UV-induced protein uvi15
MD05G1257200	Protein ROOT HAIR DEFECTIVE 3 homolog 2 (EC 3.6.5.-) (Protein SEY1 homolog 3)
MD05G1259300	Transforming growth factor-beta receptor-associated protein 1 (TGF-beta receptor-associated protein 1) (TRAP-1) (TRAP1)
MD05G1260400	Probable LRR receptor-like serine/threonine-protein kinase At1g56130 (EC 2.7.11.1)
MD05G1262300	Alpha-glucosidase (EC 3.2.1.20) (Maltase)
MD05G1264700	Protein LIGHT-DEPENDENT SHORT HYPOCOTYLS 6 (Protein ORGAN BOUNDARY 6)
MD05G1267500	Berberine bridge enzyme-like 8 (AtBBE-like 8) (EC 1.1.1.-)
MD05G1268800	WD repeat-containing protein 87 (Testis development protein NYD-SP11)
MD05G1271800	LRR receptor-like serine/threonine-protein kinase GHR1 (EC 2.7.11.1) (Protein GUARD CELL HYDROGEN PEROXIDE-RESISTANT 1) (AtGHR1) (Protein RADICAL-INDUCED CELL DEATH 7)
MD05G1274500	187-kDa microtubule-associated protein AIR9 (Auxin-induced in root cultures protein 9)
MD05G1281200	F-box protein At5g46170
MD05G1298800	CBL-interacting serine/threonine-protein kinase 12 (EC 2.7.11.1) (SNF1-related kinase 3.9) (SOS2-like protein kinase PKS8)
MD05G1300400	Glycogen [starch] synthase, muscle (EC 2.4.1.11)
MD05G1300900	Protein SCAR1 (AtSCAR1) (Protein WAVE1)
MD05G1304900	Magnesium-chelatase subunit ChlI, chloroplastic (Mg-chelatase subunit I-1) (EC 6.6.1.1) (Mg-protoporphyrin IX chelatase subunit ChlI)
MD05G1306200	Apoptosis inhibitor 5-like protein API5 (Protein APOPTOSIS INHIBITOR 5)
MD05G1310200	Homeobox-DDT domain protein RLT1 (Protein HOMEOBOX-1) (Protein RINGLET 1)
MD05G1310300	DnaJ homolog subfamily B member 4
MD05G1313600	E3 ubiquitin-protein ligase RMA1H1 (EC 2.3.2.27) (Protein RING membrane-anchor 1 homolog 1) (RING-type E3 ubiquitin transferase RMA1H1)
MD05G1314000	Putative nuclear RNA export factor SDE5 (Protein SILENCING DEFECTIVE 5)
MD05G1316500	RNA polymerase II C-terminal domain phosphatase-like 1 (FCP-like 1) (EC 3.1.3.16) (Carboxyl-terminal phosphatase-like 1) (AtCPL1) (CTD phosphatase-like 1) (Protein FIERY 2) (Protein JASMONATE OVEREXPRESSING 1) (Protein SHINY 4)
MD05G1317900	Lactosylceramide 4-alpha-galactosyltransferase (EC 2.4.1.228) (Alpha-1,4-N-acetylglucosaminyltransferase) (Alpha-1,4-galactosyltransferase) (Alpha4Gal-T1) (Globotriaosylceramide synthase) (Gb3 synthase) (UDP-galactose:beta-D-galactosyl-beta1-R 4-alpha-D-galactosyltransferase)
MD05G1322400	Serine/threonine-protein kinase TEL1 (EC 2.7.11.1) (ATM homolog) (DNA-damage checkpoint kinase TEL1) (Telomere length regulation protein 1)
MD05G1324500	Vacuolar protein sorting-associated protein 28 homolog 2
MD05G1325600	Protein transport protein SEC31 (Protein WEB1)
MD05G1331700	G-type lectin S-receptor-like serine/threonine-protein kinase At1g61480 (EC 2.7.11.1)
MD05G1334700	Pentatricopeptide repeat-containing protein At3g13160, mitochondrial
MD05G1335400	Eukaryotic translation initiation factor 4B (eIF-4B)
MD05G1343600	Derlin-2.2 (AtDerlin2-2)
MD05G1344900	Protein DETOXIFICATION 40 (AtDTX40) (Multidrug and toxic compound extrusion protein 40) (MATE protein 40)
MD05G1345500	Protein SDA1 homolog (Mystery protein 45A)
MD05G1346800	Thioredoxin O1, mitochondrial (AtTrxo1)
MD05G1347000	Putative FAS1 domain-containing protein 081L
MD05G1348100	Putative lactoylglutathione lyase (EC 4.4.1.5) (Aldoketomutase) (Glyoxalase I) (Glx I) (Ketone-aldehyde mutase) (Methylglyoxalase) (S-D-lactoylglutathione methylglyoxal lyase)
MD05G1349800	WRKY transcription factor 6 (WRKY DNA-binding protein 6) (AtWRKY6)
MD05G1355300	Protein PHLOEM PROTEIN 2-LIKE A1 (AtPP2-A1)
MD05G1357200	Uclacyanin 1
MD05G1361800	Sister chromatid cohesion protein PDS5 homolog B (Androgen-induced proliferation inhibitor)
MD06G1005300	GDP-mannose transporter GONST3 (Protein GOLGI NUCLEOTIDE SUGAR TRANSPORTER 3)
MD06G1005600	Dolichyl-diphosphooligosaccharide--protein glycosyltransferase subunit 1A (Ribophorin IA) (RPN-IA) (Ribophorin-1A)
MD06G1005700	Peptidyl-prolyl cis-trans isomerase FKBP18, chloroplastic (PPIase FKBP18) (EC 5.2.1.8) (FK506-binding protein 18) (AtFKBP18) (Immunophilin FKBP18) (Rotamase)
MD06G1005900	Transcription initiation factor TFIID subunit 4b (TBP-associated factor 4b) (AtTAF4b)
MD06G1006500	Glyceraldehyde-3-phosphate dehydrogenase GAPB, chloroplastic (EC 1.2.1.13) (NADP-dependent glyceraldehydephosphate dehydrogenase B)
MD06G1011300	FAS1 domain-containing protein YLR001C
MD06G1012900	Pectin acetylesterase 8 (EC 3.1.1.-)
MD06G1014500	Protein PAM68, chloroplastic (PHOTOSYNTHESIS AFFECTED MUTANT 68)
MD06G1017100	Ankyrin repeat domain-containing protein 35
MD06G1023000	Putative ribonuclease H protein At1g65750 (EC 3.1.26.4)
MD06G1024300	Disease resistance protein RPM1 (Resistance to Pseudomonas syringae protein 3)
MD06G1024900	3-isopropylmalate dehydrogenase (EC 1.1.1.85) (3-IPM-DH) (Beta-IPM dehydrogenase) (IMDH)
MD06G1031800	Interferon-induced protein 44 (Microtubule-associated protein 44)
MD06G1032200	Plant intracellular Ras-group-related LRR protein 5 (Intracellular Ras-group-related LRR protein 5) (OsIRL5)
MD06G1033500	Polyhomeotic-like protein 2 (mPH2) (Early development regulatory protein 2) (p36)
MD06G1033900	Mitochondrial carnitine/acylcarnitine carrier-like protein (Carnitine/acylcarnitine translocase-like protein) (CAC-like protein) (Protein A BOUT DE SOUFFLE)
MD06G1037400	ABC transporter B family member 2 (ABC transporter ABCB.2) (AtABCB2) (Multidrug resistance protein 2) (P-glycoprotein 2)
MD06G1037500	Alpha,alpha-trehalose-phosphate synthase [UDP-forming] 5 (EC 2.4.1.15) (Trehalose-6-phosphate synthase 5) (AtTPS5)
MD06G1038400	Protein IWS1 homolog 1 (AtIWS1) (Interacts with SPT6 protein 1) (Protein HIGH NITROGEN INSENSITIVE 9) (Protein SUPPRESSOR OF BES-1-D 1)
MD06G1038500	ATP-dependent zinc metalloprotease FTSH 11, chloroplastic/mitochondrial (AtFTSH11) (EC 3.4.24.-)
MD06G1039600	Probable methyltransferase PMT14 (EC 2.1.1.-)
MD06G1040100	Phosphoacetylglucosamine mutase (PAGM) (EC 5.4.2.3) (Acetylglucosamine phosphomutase) (DNA-damage-repair/toleration protein DRT101) (N-acetylglucosamine-phosphate mutase)
MD06G1041600	Presenilin-like protein At1g08700
MD06G1042700	Protein N-lysine methyltransferase METTL21A (EC 2.1.1.-) (HSPA lysine methyltransferase) (HSPA-KMT) (Hepatocellular carcinoma-associated antigen 557b) (Methyltransferase-like protein 21A)
MD06G1043200	Lon protease homolog 2, peroxisomal (EC 3.4.21.53)
MD06G1043900	Beta-amylase 3, chloroplastic (EC 3.2.1.2) (1,4-alpha-D-glucan maltohydrolase) (Beta-amylase 8) (Chloroplast beta-amylase) (CT-BMY)
MD06G1047400	Heptahelical transmembrane protein 4 (PAQR family protein HHP4)
MD06G1047600	Expansin-like B1 (At-EXPR1) (AtEXLB1) (AtEXPR1) (Ath-ExpBeta-3.1)
MD06G1052200	DeSI-like protein At4g17486 (EC 3.4.-.-)
MD06G1060400	Probable ATP-dependent RNA helicase DDX59 (EC 3.6.4.13) (DEAD box protein 59) (Zinc finger HIT domain-containing protein 5)
MD06G1063100	Flavin-containing monooxygenase FMO GS-OX-like 3 (EC 1.8.-.-) (Flavin-monooxygenase glucosinolate S-oxygenase-like 3)
MD06G1069000	Pyridoxine/pyridoxamine 5'-phosphate oxidase (EC 1.4.3.5) (PNP/PMP oxidase) (PNPOx) (Pyridoxal 5'-phosphate synthase)
MD06G1071900	Nuclear pore complex protein Nup50 (50 kDa nucleoporin) (Nuclear pore-associated protein 60 kDa-like) (Nucleoporin Nup50)
MD06G1072300	Dehydration-responsive element-binding protein 1C (Protein DREB1C) (C-repeat/dehydration-responsive element-binding factor 2) (C-repeat-binding factor 2) (CRT/DRE-binding factor 2)
MD06G1079100	Oxalate--CoA ligase (EC 6.2.1.8) (4-coumarate--CoA ligase isoform 8) (At4CL8) (4-coumarate--CoA ligase-like 10) (Acyl-activating enzyme 3) (Adenosine monophosphate binding protein 3) (AtMPBP3) (Oxalyl-CoA synthetase)
MD06G1082600	5-amino-6-(5-phospho-D-ribitylamino)uracil phosphatase, chloroplastic (AtPyrP2) (EC 3.1.3.104) (5-amino-6-ribitylamino-2,4(1H,3H)-pyrimidinedione 5'-phosphate phosphatase) (ARPP phosphatase) (Haloacid dehalogenase-like hydrolase domain-containing protein)
MD06G1084000	Heparanase-like protein 1 (EC 3.2.-.-)
MD06G1086400	Puromycin-sensitive aminopeptidase (PSA) (EC 3.4.11.14) (Cytosol alanyl aminopeptidase) (AAP-S) (Meiotic prophase aminopeptidase 1)
MD06G1086700	TMV resistance protein N (EC 3.2.2.6)
MD06G1087700	Serine/arginine-rich splicing factor SR45a (At-SR45A) (AtSR45a) (Protein TRANSFORMER2-like) (atTra2)
MD06G1094500	Late embryogenesis abundant protein At1g64065
MD06G1096200	Protein PAM71, chloroplastic (CA(2+)/H(+) ANTIPORTER 1) (GDT1-like protein 1) (PHOTOSYNTHESIS AFFECTED MUTANT71)
MD06G1096300	Ubiquinone biosynthesis monooxygenase COQ6, mitochondrial (EC 1.14.13.-) (Coenzyme Q10 monooxygenase 6)
MD06G1100200	Probable inactive receptor kinase At4g23740
MD06G1101400	Protein SPA1-RELATED 2
MD06G1101600	Protein MAINTENANCE OF MERISTEMS
MD06G1106100	Long chain acyl-CoA synthetase 4 (EC 6.2.1.3)
MD06G1107000	Putative ribonuclease H protein At1g65750 (EC 3.1.26.4)
MD06G1108700	Dynamin-related protein 5A (Soybean dynamin-like protein 5A) (SDL5A)
MD06G1110300	Uncharacterized protein At5g39865
MD06G1112400	Beta-amylase 3, chloroplastic (EC 3.2.1.2) (1,4-alpha-D-glucan maltohydrolase) (Beta-amylase 8) (Chloroplast beta-amylase) (CT-BMY)
MD06G1114800	Probable serine/threonine-protein kinase WNK4 (OsWNK4) (EC 2.7.11.1) (Protein kinase with no lysine 4)
MD06G1115000	Probable serine/threonine-protein kinase WNK4 (OsWNK4) (EC 2.7.11.1) (Protein kinase with no lysine 4)
MD06G1124800	NAC domain-containing protein 14 (ANAC014) (Protein NTM1-like 2)
MD06G1127500	HEAT repeat-containing protein 6
MD06G1134000	Protein FAM214B
MD06G1134200	Ubiquitin-conjugating enzyme E2 27 (EC 2.3.2.23) (E2 ubiquitin-conjugating enzyme 27) (Ubiquitin carrier protein 27)
MD06G1135200	Sacsin (DnaJ homolog subfamily C member 29) (DNAJC29)
MD06G1142200	Probable inactive purple acid phosphatase 27
MD06G1142600	Exocyst complex component EXO70B1 (AtExo70b1) (Exocyst subunit Exo70 family protein B1)
MD06G1142800	Protein THO1
MD06G1158200	Callose synthase 10 (EC 2.4.1.34) (1,3-beta-glucan synthase) (Protein CHORUS) (Protein GLUCAN SYNTHASE-LIKE 8)
MD06G1159200	Zinc finger CCCH domain-containing protein 67 (AtC3H67) (Zinc finger CCCH domain-containing protein ZFN-like 5)
MD06G1163300	Cytochrome P450 71A25 (EC 1.14.-.-)
MD06G1165300	Probable serine/threonine-protein kinase WNK2 (OsWNK2) (EC 2.7.11.1) (Protein DISEASE RELATIVE SIGNAL 1) (Protein kinase with no lysine 2)
MD06G1165700	Aspartate carbamoyltransferase (EC 2.1.3.2) (Aspartate transcarbamylase) (ATCase)
MD06G1166100	C2 and GRAM domain-containing protein At5g50170
MD06G1169400	Small nuclear ribonucleoprotein-associated protein B' (snRNP-B') (snRPB') (Sm protein B') (Sm-B') (SmB')
MD06G1170800	Protein MODIFIER OF SNC1 1 (MODIFIER OF snc1, 1)
MD06G1171200	Uncharacterized membrane protein YnzK
MD06G1172000	Anthranilate phosphoribosyltransferase, chloroplastic (EC 2.4.2.18)
MD06G1172600	Golgi apparatus membrane protein TVP23
MD06G1173400	Serine/threonine-protein kinase ATM (EC 2.7.11.1) (Ataxia telangiectasia mutated homolog) (AtATM)
MD06G1173500	50S ribosomal protein L7/L12
MD06G1173800	Probable inactive poly [ADP-ribose] polymerase SRO5 (Protein SIMILAR TO RCD ONE 5)
MD06G1174200	Transcription factor WER (Myb-related protein 66) (AtMYB66) (Protein WEREWOLF)
MD06G1179300	Kelch-like protein 3
MD06G1180800	Putative DNA glycosylase At3g47830 (EC 3.2.2.-)
MD06G1182400	Two-component response regulator ARR5 (Response reactor 2)
MD06G1183400	Serine/threonine-protein kinase AtPK2/AtPK19 (EC 2.7.11.1) (Ribosomal-protein S6 kinase homolog 2)
MD06G1189500	Protein IQ-DOMAIN 31
MD06G1193800	Malate dehydrogenase, chloroplastic (EC 1.1.1.37) (Chloroplastic malate dehydrogenase) (Chloroplastic MDH) (cpNAD-MDH) (Plastidic NAD-dependent malate dehydrogenase) (pNAD-MDH)
MD06G1194600	Catalase (EC 1.11.1.6)
MD06G1195000	Chlorophyll a-b binding protein P4, chloroplastic (LHCI type III CAB-P4)
MD06G1202000	PLASMODESMATA CALLOSE-BINDING PROTEIN 3 (AtPDCB3)
MD06G1202500	Phosphoserine phosphatase, chloroplastic (PSP) (PSPase) (EC 3.1.3.3) (O-phosphoserine phosphohydrolase)
MD06G1205900	Dof zinc finger protein DOF5.4 (AtDOF5.4) (OBF-binding protein 4)
MD06G1211200	DNA mismatch repair protein MSH2 (AtMSH2) (MutS protein homolog 2)
MD06G1211600	Protein DENND6B (DENN domain-containing protein 6B)
MD06G1212400	Cytochrome P450 94A2 (EC 1.14.-.-) (P450-dependent fatty acid omega-hydroxylase)
MD06G1212600	Uncharacterized protein L728
MD06G1213300	Cytochrome P450 CYP736A12 (EC 1.14.-.-)
MD06G1214800	Aluminum-activated malate transporter 9 (AtALMT9)
MD06G1215200	Adenine deaminase (ADE) (EC 3.5.4.2) (Adenine aminohydrolase) (AAH)
MD06G1224200	Eukaryotic peptide chain release factor GTP-binding subunit ERF3A (Eukaryotic peptide chain release factor subunit 3a) (eRF3a) (G1 to S phase transition protein 1 homolog)
MD06G1225600	Glycerophosphodiester phosphodiesterase GDPD5 (EC 3.1.4.46) (Glycerophosphodiester phosphodiesterase 5) (ATGDPD5)
MD06G1226600	Uncharacterized transporter AF_0788
MD06G1231600	Probable inactive receptor kinase At1g48480
MD06G1232100	NF-X1-type zinc finger protein NFXL1 (AtNFXL1) (EC 2.3.2.-)
MD06G1232900	Extra-large guanine nucleotide-binding protein 3 (Extra-large GTP-binding protein 3) (Extra-large G-protein 3)
MD06G1233400	Purple acid phosphatase 3 (EC 3.1.3.2)
MD06G1236500	Protein REVEILLE 7 (Early-phytochrome-responsive 1) (MYB-related transcription factor EPR1)
MD06G1237100	Protein argonaute 1
MD07G1003300	Box C/D snoRNA protein 1 (Zinc finger HIT domain-containing protein 6)
MD07G1004900	Thioredoxin-like protein Clot (Thioredoxin Clot) (AtClot)
MD07G1007800	Embryonic polyadenylate-binding protein 2 (Embryonic poly(A)-binding protein 2) (ePABP-2) (ePABP2) (Embryonic poly(A)-binding protein type II) (Poly(A)-binding protein nuclear-like 1)
MD07G1022400	eEF1A lysine and N-terminal methyltransferase (eEF1A-KNMT) (Methyltransferase-like protein 13) [Includes: eEF1A lysine methyltransferase (EC 2.1.1.-); eEF1A N-terminal methyltransferase (EC 2.1.1.-)]
MD07G1022800	Histone transcription regulator 3 homolog
MD07G1022900	Transcription termination factor MTEF18, mitochondrial (Mitochondrial transcription termination factor 18) (Protein SUPPRESSOR OF HOT1-4 1)
MD07G1024500	Protein PNS1
MD07G1025800	Zinc finger CCCH domain-containing protein 53 (OsC3H53)
MD07G1032800	Laminin subunit beta-3 (Epiligrin subunit bata) (Kalinin B1 chain) (Kalinin subunit beta) (Laminin-5 subunit beta) (Nicein subunit beta)
MD07G1033200	Xanthoxin dehydrogenase (EC 1.1.1.288) (Protein GLUCOSE INSENSITIVE 1) (Protein IMPAIRED SUCROSE INDUCTION 4) (Protein SALOBRENO 3) (Protein SALT RESISTANT 1) (Protein SUGAR INSENSITIVE 4) (Short-chain alcohol dehydrogenase ABA2) (Short-chain dehydrogenase reductase 1) (AtSDR1) (Xanthoxin oxidase)
MD07G1047300	Transcription factor HBP-1b(c1) (Fragment)
MD07G1049400	Aspartyl protease AED3 (EC 3.4.23.-) (Apoplastic EDS1-dependent protein 3)
MD07G1051300	Ubiquitin carboxyl-terminal hydrolase 12 (EC 3.4.19.12) (Deubiquitinating enzyme 12) (AtUBP12) (Ubiquitin thioesterase 12) (Ubiquitin-specific-processing protease 12)
MD07G1052500	ABSCISIC ACID-INSENSITIVE 5-like protein 2 (ABA-responsive element-binding protein 3) (Dc3 promoter-binding factor 3) (AtDPBF3) (bZIP transcription factor 66) (AtbZIP66)
MD07G1053000	SUN domain-containing protein 1 (AtSUN1)
MD07G1077500	Non-specific phospholipase C3 (EC 3.1.-.-)
MD07G1078000	Probable pectinesterase/pectinesterase inhibitor 51 [Includes: Pectinesterase inhibitor 51 (Pectin methylesterase inhibitor 51); Pectinesterase 51 (PE 51) (EC 3.1.1.11) (Pectin methylesterase 51) (AtPME51)]
MD07G1085200	Polycomb complex protein BMI-1-B (Polycomb group RING finger protein 4-B)
MD07G1085500	Ubiquitin carboxyl-terminal hydrolase 13 (EC 3.4.19.12) (Deubiquitinating enzyme 13) (AtUBP13) (Ubiquitin thioesterase 13) (Ubiquitin-specific-processing protease 13)
MD07G1086800	RAB6A-GEF complex partner protein 2 (Retrograde Golgi transport protein RGP1 homolog)
MD07G1092600	Putative disease resistance protein At1g50180
MD07G1092800	Protein MARD1 (FCS-Like Zinc finger 9) (Mediator of ABA-regulated dormancy1) (Senescence-associated protein SAG102)
MD07G1097100	Kinetochore protein spc25
MD07G1099500	Dehydration-responsive element-binding protein 3 (Protein TINY 2)
MD07G1104300	Protein ARABIDILLO 1 (F-box only protein 5)
MD07G1109500	RGG repeats nuclear RNA binding protein B
MD07G1112200	GATA transcription factor 4 (AtGATA-4)
MD07G1114400	Zinc finger protein 385D (Zinc finger protein 659)
MD07G1119000	N-acetyltransferase YodP (EC 2.3.1.-) (Beta-lysine N6-acetyltransferase)
MD07G1119500	Transketolase-2, chloroplastic (TK) (EC 2.2.1.1)
MD07G1121900	60S ribosomal protein L22-2
MD07G1123700	Lysophospholipid acyltransferase LPEAT2 (EC 2.3.1.25) (Lysophosphatidylethanolamine acyltransferase 2) (AtLPEAT2)
MD07G1124900	Syntaxin-81 (AtSYP81)
MD07G1125700	UDP-galactose/UDP-glucose transporter 4 (AtUTr4)
MD07G1127800	COP9 signalosome complex subunit 1 (CSN complex subunit 1) (Constitutive photomorphogenesis protein 11) (Protein FUSCA 6)
MD07G1127900	Probable methyltransferase PMT15 (EC 2.1.1.-)
MD07G1128300	Serine/arginine-rich splicing factor RS40 (At-RSp40) (AtRS40)
MD07G1128800	Methionine adenosyltransferase 2 subunit beta (Methionine adenosyltransferase II beta) (MAT II beta)
MD07G1129600	Protein ABIL1 (Abl interactor-like protein 1) (AtABIL1)
MD07G1131600	UPF0481 protein At3g47200
MD07G1142500	F-box/kelch-repeat protein At3g61590
MD07G1143300	Protein CURVATURE THYLAKOID 1A, chloroplastic
MD07G1148800	Replication stress response regulator SDE2
MD07G1152400	Conserved oligomeric Golgi complex subunit 6 (COG complex subunit 6) (Component of oligomeric Golgi complex 6)
MD07G1160700	Transcription factor bHLH70 (Basic helix-loop-helix protein 70) (AtbHLH70) (bHLH 70) (Transcription factor EN 13) (bHLH transcription factor bHLH070)
MD07G1171200	Vacuolar amino acid transporter 1
MD07G1174500	Endoplasmic reticulum metallopeptidase 1 (EC 3.4.-.-) (Felix-ina)
MD07G1175300	Aminodeoxychorismate synthase, chloroplastic (ADC synthase) (EC 2.6.1.85) (P-aminobenzoic acid synthase) (PABA synthase) (Para-aminobenzoate synthase)
MD07G1176100	Rhomboid-like protein 19 (AtRBL19)
MD07G1176200	Ubiquitin-conjugating enzyme E2 19 (EC 2.3.2.23) (E2 ubiquitin-conjugating enzyme 19) (Ubiquitin carrier protein 19)
MD07G1179100	30S ribosomal protein S5
MD07G1182800	TBC1 domain family member 8B
MD07G1183600	Probable cinnamyl alcohol dehydrogenase 9 (AtCAD9) (EC 1.1.1.195)
MD07G1186600	Probable membrane-associated kinase regulator 4
MD07G1188300	Exocyst complex component EXO70A1 (AtExo70a1) (Exocyst subunit Exo70 family protein A1)
MD07G1190000	Metal tolerance protein 5 (OsMTP5)
MD07G1194900	UDP-glucuronic acid decarboxylase 5 (EC 4.1.1.35) (UDP-XYL synthase 5) (UDP-glucuronate decarboxylase 5) (UGD) (UXS-5)
MD07G1199200	Neurolysin, mitochondrial (EC 3.4.24.16) (Microsomal endopeptidase) (MEP) (Mitochondrial oligopeptidase M) (Neurotensin endopeptidase)
MD07G1199600	Probable dual-specificity RNA methyltransferase RlmN (EC 2.1.1.192) (23S rRNA (adenine(2503)-C(2))-methyltransferase) (23S rRNA m2A2503 methyltransferase) (Ribosomal RNA large subunit methyltransferase N) (tRNA (adenine(37)-C(2))-methyltransferase) (tRNA m2A37 methyltransferase)
MD07G1200000	Rho GTPase-activating protein 7 (Rho-type GTPase-activating protein 7)
MD07G1202700	AT-hook motif nuclear-localized protein 15 (AT-hook protein of GA feedback 2)
MD07G1204200	Mannose-1-phosphate guanylyltransferase 1 (EC 2.7.7.13) (GDP-mannose pyrophosphorylase 1) (Protein CYTOKINESIS DEFECTIVE 1) (Protein EMBRYO DEFECTIVE 101) (Protein HYPERSENSITIVE TO AMMONIUM ION 1) (Protein SENSITIVE TO OZONE 1) (Protein VITAMIN C DEFECTIVE 1)
MD07G1211800	L-type lectin-domain containing receptor kinase IV.3 (LecRK-IV.3) (EC 2.7.11.1)
MD07G1214700	Protein SRC2 (Protein SOYBEAN GENE REGULATED BY COLD 2)
MD07G1220800	Cytochrome P450 90A1 (EC 1.14.-.-)
MD07G1222900	Zinc finger CCCH domain-containing protein 29 (AtC3H29) (AtSZF2)
MD07G1223100	Omega-3 fatty acid desaturase, chloroplastic (EC 1.14.19.-)
MD07G1224900	UTP--glucose-1-phosphate uridylyltransferase 3, chloroplastic (EC 2.7.7.9) (UDP-glucose pyrophosphorylase 3)
MD07G1228300	Biotin carboxyl carrier protein of acetyl-CoA carboxylase (BCCP)
MD07G1230000	BTB/POZ domain-containing protein At3g56230
MD07G1232500	Poly(A) RNA polymerase gld-4 (EC 2.7.7.19) (Defective in germ line development protein 4) (Germline development defective-4)
MD07G1233400	Probable chalcone--flavonone isomerase 3 (Chalcone isomerase 3) (EC 5.5.1.6) (Chalcone isomerase-like 1)
MD07G1233700	UDP-N-acetylglucosamine--N-acetylmuramyl-(pentapeptide) pyrophosphoryl-undecaprenol N-acetylglucosamine transferase (EC 2.4.1.227) (Undecaprenyl-PP-MurNAc-pentapeptide-UDPGlcNAc GlcNAc transferase)
MD07G1234300	Glycerol-3-phosphate dehydrogenase [NAD(+)] 2, chloroplastic (EC 1.1.1.8) (Protein SUPPRESSOR OF FATTY ACID DESATURASE DEFICIENCY 1)
MD07G1234700	Probable WRKY transcription factor 70 (WRKY DNA-binding protein 70)
MD07G1237000	Methylesterase 17 (AtMES17) (EC 3.1.1.-) (Methyl indole-3-acetic acid esterase)
MD07G1252300	Structural maintenance of chromosomes protein 6B (DNA repair protein RAD18) (AtRAD18)
MD07G1252500	2-phosphoglycerate kinase (2PGK) (EC 2.7.2.-)
MD07G1254100	E3 ubiquitin protein ligase RIN2 (EC 2.3.2.27) (AMF receptor-like protein 1A) (RING-type E3 ubiquitin transferase RIN2) (RPM1-interacting protein 2)
MD07G1258400	Proteasome subunit alpha type-7 (EC 3.4.25.1) (20S proteasome alpha subunit D) (20S proteasome subunit alpha-4)
MD07G1262800	Valine--tRNA ligase, mitochondrial 1 (EC 6.1.1.9) (AtSYV1) (Protein TWIN 2) (Valyl-tRNA synthetase) (ValRS)
MD07G1262900	Dehydration-responsive element-binding protein 1D (Protein DREB1D) (C-repeat/dehydration-responsive element-binding factor 4) (C-repeat-binding factor 4) (CRT/DRE-binding factor 4)
MD07G1265200	Protein IQ-DOMAIN 14
MD07G1265700	Dof zinc finger protein DOF5.3 (AtDOF5.3) (Protein PHLOEM EARLY DOF TMO6) (Protein TARGET OF MONOPTEROS 6) (Protein TARGET OF MP 6)
MD07G1266800	3-hexulose-6-phosphate isomerase (EC 5.3.1.27) (6-phospho-3-hexuloisomerase) (PHI)
MD07G1273000	Cytochrome P450 89A2 (EC 1.14.-.-) (ATH 6-1) (CYPLXXXIX)
MD07G1280100	DnaJ protein ERDJ2A (Chaperone protein dnaJ 21) (AtDjC21) (AtJ21) (Endoplasmic reticulum dnaJ domain-containing protein 2A) (AtERdj2A) (Translocation protein SEC63 homolog ERDJ2A)
MD07G1284300	Plastid division protein PDV1 (Protein PLASTID DIVISION1)
MD07G1288700	Pentatricopeptide repeat-containing protein At3g49240, mitochondrial (Protein EMBRYO DEFECTIVE 1796)
MD07G1289500	Protein BOBBER 1
MD07G1294300	Acyl-CoA-binding domain-containing protein 2 (Acyl-CoA binding protein 2)
MD07G1298600	Kappa-scoloptoxin(03)-Ssm1d (Kappa-SLPTX(03)-Ssm1d) (Kappa-scoloptoxin-Ssm1d) (Kappa-SLPTX-Ssm1d)
MD07G1299100	Two-component response regulator-like APRR5 (Pseudo-response regulator 5)
MD07G1302100	Stomatin-like protein 2, mitochondrial (SLP-2) (EPB72-like protein 2) (Paraprotein target 7) (Paratarg-7)
MD07G1305000	Protein APEM9 (ABERRANT PEROXISOME MORPHOLOGY 9) (Protein DAYU)
MD07G1306500	Probable GTP diphosphokinase RSH3, chloroplastic (EC 2.7.6.5) (RelA/SpoT homolog 3) (AtRSH3) (ppGpp synthetase RSH3)
MD07G1306900	Anthocyanidin 3-O-glucosyltransferase 2 (EC 2.4.1.115) (UDP-glucose flavonoid 3-O-glucosyltransferase 2) (FaFGT)
MD07G1309200	Cellulose synthase-like protein D3 (AtCslD3) (EC 2.4.1.-) (Protein KOJAK)
MD07G1311100	Probable folate-biopterin transporter 7
MD08G1004400	Lysine-specific histone demethylase 1 homolog 1 (Lysine-specific histone demethylase 1C) (EC 1.-.-.-) (Flavin-containing amine oxidase domain-containing protein 1) (Protein LSD1-LIKE 1) (AtLSD1) (Protein SWIRM-PAO 1) (AtSWP1)
MD08G1006800	Mechanosensitive ion channel protein 8 (Mechanosensitive channel of small conductance-like 8) (MscS-Like protein 8)
MD08G1007200	Plastocyanin, chloroplastic
MD08G1008400	Probable nucleoredoxin 2 (OsNrx2) (EC 1.8.1.8)
MD08G1010400	ABC transporter B family member 13 (ABC transporter ABCB.13) (AtABCB13) (P-glycoprotein 13) (Putative multidrug resistance protein 15)
MD08G1011900	Thaumatin-like protein 1 (PpAZ44)
MD08G1015600	Probable methyltransferase PMT12 (EC 2.1.1.-)
MD08G1017500	1-acylglycerol-3-phosphate O-acyltransferase (EC 2.3.1.51) (Lipid droplet-binding protein CGI-58 homolog)
MD08G1021000	B-box zinc finger protein 21 (AtBBX21) (Protein LONG HYPOCOTYL UNDER SHADE) (Protein SALT TOLERANCE HOMOLOG 2)
MD08G1023500	Thioredoxin H-type (Trx-H)
MD08G1030700	Zinc-finger homeodomain protein 5 (AtZHD5) (Homeobox protein 33) (AtHB-33)
MD08G1035400	Protein BRASSINAZOLE-RESISTANT 1 (Protein BIN2 SUBSTRATE 2)
MD08G1037700	Probable E3 ubiquitin-protein ligase ARI2 (EC 2.3.2.31) (ARIADNE-like protein ARI2) (Protein ariadne homolog 2) (RING-type E3 ubiquitin transferase ARI2)
MD08G1038000	Exocyst complex component SEC3A (AtSec3a)
MD08G1040300	Probable thylakoidal processing peptidase 2, chloroplastic (EC 3.4.21.89) (Signal peptidase I-2)
MD08G1044000	Serine/threonine protein phosphatase 2A 55 kDa regulatory subunit B beta isoform (AtB beta) (PP2A, subunit B, beta isoform)
MD08G1047000	GDP-mannose pyrophosphatase (EC 3.6.1.-) (GDP-mannose hydrolase) (GDPMK)
MD08G1047500	Splicing factor 3B subunit 6-like protein (Pre-mRNA branch site p14-like protein)
MD08G1049600	Zinc finger protein CONSTANS-LIKE 4
MD08G1051200	Peroxidase 18 (Atperox P18) (EC 1.11.1.7)
MD08G1053000	Probable folate-biopterin transporter 2
MD08G1054800	Enhancer of rudimentary homolog
MD08G1055800	Pentatricopeptide repeat-containing protein At4g31850, chloroplastic (Protein PROTON GRADIENT REGULATION 3)
MD08G1063400	Acyl-lipid (9-3)-desaturase (BoDes6) (EC 1.14.19.47)
MD08G1070200	Thermospermine synthase ACAULIS5 (EC 2.5.1.79)
MD08G1070400	Peroxisome biogenesis factor 10 (PER10) (Peroxin-10) (Peroxisomal biogenesis factor 10) (AtPEX10) (AthPEX10) (Peroxisome assembly protein 10) (Pex10p)
MD08G1072700	Sterol 3-beta-glucosyltransferase (EC 2.4.1.173) (Autophagy-related protein 26)
MD08G1075800	UDP-N-acetylglucosamine--N-acetylmuramyl-(pentapeptide) pyrophosphoryl-undecaprenol N-acetylglucosamine transferase (EC 2.4.1.227) (Undecaprenyl-PP-MurNAc-pentapeptide-UDPGlcNAc GlcNAc transferase)
MD08G1076400	CSC1-like protein RXW8
MD08G1076800	Squalene monooxygenase SE1 (EC 1.14.14.17) (Squalene epoxidase 1) (PgSQE1) (SE) (SE1) (gse)
MD08G1080800	Chaperone protein DnaK (HSP70) (Heat shock 70 kDa protein) (Heat shock protein 70)
MD08G1086900	QWRF motif-containing protein 2
MD08G1091700	F-box protein GID2 (Protein SLEEPY 1)
MD08G1096000	Ethylene-responsive transcription factor ERF008
MD08G1098500	Protein ROOT INITIATION DEFECTIVE 3 (Root initiation defective 3 protein) (WD-40 repeat-containing protein RID3)
MD08G1102300	UDP-glucuronate:xylan alpha-glucuronosyltransferase 2 (UDP-GlcA:xylan glucuronyltransferase 2) (EC 2.4.1.-) (Glycogenin-like protein 2) (Plant glycogenin-like starch initiation protein 3) (Protein GLUCURONIC ACID SUBSTITUTION OF XYLAN 2) (AtGUX2)
MD08G1118600	Pentatricopeptide repeat-containing protein At5g25630
MD08G1124400	L-arabinokinase (AtISA1) (EC 2.7.1.46)
MD08G1125400	Probable nucleoredoxin 3 (AtNrx3) (EC 1.8.1.8)
MD08G1126500	Probable sarcosine oxidase (EC 1.5.3.1)
MD08G1131400	Protein ACTIVITY OF BC1 COMPLEX KINASE 1, chloroplastic (ABC1-LIKE KINASE 1) (EC 2.7.-.-) (EC 2.7.11.1) (Protein ABC1-LIKE KINASE RELATED TO CHLOROPHYLL DEGRADATION AND OXIDATIVE STRESS 1) (AtACDO1) (Protein BLEACHING AND DWARF IN RED LIGHT 1) (Protein PROTON GRADIENT REGULATION 6)
MD08G1133100	Serine/arginine repetitive matrix protein 2
MD08G1134000	Zeatin O-glucosyltransferase (EC 2.4.1.203) (Trans-zeatin O-beta-D-glucosyltransferase)
MD08G1135800	Putative wall-associated receptor kinase-like 13 (EC 2.7.11.-)
MD08G1135900	3-oxoacyl-[acyl-carrier-protein] synthase III, chloroplastic (EC 2.3.1.180) (Beta-ketoacyl-ACP synthase III) (KAS III)
MD08G1136900	PHD finger protein 3
MD08G1138300	Pro-FMRFamide-related neuropeptide VF (FMRFamide-related peptides) [Cleaved into: Neuropeptide NPSF; Neuropeptide RFRP-1; Neuropeptide RFRP-2; Neuropeptide NPVF (Neuropeptide RFRP-3)]
MD08G1138400	Gibberellin 3-beta-dioxygenase 1 (EC 1.14.11.15) (GA 3-oxidase 1) (Gibberellin 3 beta-hydroxylase 1)
MD08G1143200	Allergen Act d 3 (Allergen Act d 3.01) (Allergen Act d 3.02) (allergen Act d 3) (Fragments)
MD08G1150400	Putative L-ascorbate peroxidase 6 (AtAPx08) (EC 1.11.1.11)
MD08G1150700	Putative clathrin assembly protein At2g25430
MD08G1157100	Uncharacterized vacuolar membrane protein YML018C
MD08G1160800	NAD kinase 2, chloroplastic (AtNADK-2) (EC 2.7.1.23)
MD08G1162900	Protein PLASTID MOVEMENT IMPAIRED 1
MD08G1163100	Long chain acyl-CoA synthetase 9, chloroplastic (EC 6.2.1.3)
MD08G1163700	Sister chromatid cohesion protein PDS5 homolog A
MD08G1166700	Phosphatidylinositol 4-phosphate 5-kinase 1 (AtPIP5K1) (EC 2.7.1.68) (1-phosphatidylinositol 4-phosphate kinase 1) (Diphosphoinositide kinase 1) (PtdIns(4)P-5-kinase 1)
MD08G1170300	Phosphatidylinositol 4-phosphate 5-kinase 1 (AtPIP5K1) (EC 2.7.1.68) (1-phosphatidylinositol 4-phosphate kinase 1) (Diphosphoinositide kinase 1) (PtdIns(4)P-5-kinase 1)
MD08G1172400	Nitrate reductase [NADH] (NR) (EC 1.7.1.1)
MD08G1173000	Mitogen-activated protein kinase kinase kinase 1 (ARAKIN) (AtMEKK1) (MAP kinase kinase kinase 1) (EC 2.7.11.25)
MD08G1174900	Alkylated DNA repair protein alkB homolog 8 (EC 1.14.11.-) (Probable alpha-ketoglutarate-dependent dioxygenase ABH8) (S-adenosyl-L-methionine-dependent tRNA methyltransferase ABH8) (tRNA (carboxymethyluridine(34)-5-O)-methyltransferase ABH8) (EC 2.1.1.-) (EC 2.1.1.229)
MD08G1180700	Transcription termination factor MTERF8, chloroplastic (Mitochondrial transcription termination factor 8) (Protein PLASTID TRANSCRIPTIONALLY ACTIVE 15)
MD08G1183600	Probable protein phosphatase 2C 10 (AtPP2C10) (EC 3.1.3.16)
MD08G1184000	14-3-3 protein 7
MD08G1185000	7-deoxyloganetin glucosyltransferase (EC 2.4.1.324) (Genipin glucosyltransferase) (UDP-glucose glucosyltransferase 2) (GjUGT2) (UDP-glycosyltransferase 85A24)
MD08G1186000	Protein EXORDIUM
MD08G1186100	Protein EXORDIUM
MD08G1187400	14-3-3-like protein
MD08G1190000	Tropomyosin alpha-1 chain (Alpha-tropomyosin) (Tropomyosin-1)
MD08G1190500	Transcription factor bHLH96 (Basic helix-loop-helix protein 96) (AtbHLH96) (bHLH 96) (Transcription factor EN 15) (bHLH transcription factor bHLH096)
MD08G1191700	Dihydrofolate reductase (EC 1.5.1.3)
MD08G1193500	Protein CutA, chloroplastic (Copper-binding protein CutA) (AtCUTA)
MD08G1195400	Mitochondrial uncoupling protein 5 (AtPUMP5) (Mitochondrial dicarboxylate carrier 1)
MD08G1196300	AT-hook motif nuclear-localized protein 17
MD08G1196700	DnaJ homolog subfamily B member 4
MD08G1197400	Probable ubiquitin-like-specific protease 2B (EC 3.4.22.-)
MD08G1200200	TPR repeat-containing protein MJ0941
MD08G1200700	UDP-glycosyltransferase 91C1 (EC 2.4.1.-)
MD08G1201800	Protein SABRE (Protein HYPERSENSITIVE TO PI STARVATION 4)
MD08G1202800	Protein CLT2, chloroplastic (CRT-like transporter 2) (Chloroquine-resistance transporter-like transporter 2)
MD08G1205700	Cytochrome P450 82A1 (EC 1.14.-.-) (CYPLXXXII) (Fragment)
MD08G1210000	Receptor-like protein kinase HAIKU2 (EC 2.7.11.1)
MD08G1215900	Suppressor of mec-8 and unc-52 protein homolog 1 (AtSMU-1) (RNA splicing protein SMU1) (WD40 repeat-containing protein SMU1)
MD08G1217400	Adenylate kinase 2, chloroplastic (AK 2) (EC 2.7.4.3) (ATP-AMP transphosphorylase 2) (ATP:AMP phosphotransferase) (Adenylate monophosphate kinase 2) (AMK2)
MD08G1218900	UDP-glycosyltransferase 88F3 (EC 2.4.1.-) (UDP-glucose:chalcone 2'-O-glucosyltransferase)
MD08G1219200	FT-interacting protein 1
MD08G1219400	CBS domain-containing protein CBSCBSPB3
MD08G1220200	DDB1- and CUL4-associated factor 13 (WD repeat and SOF domain-containing protein 1)
MD08G1221800	Beta-xylosidase/alpha-L-arabinofuranosidase 2 (Xylan 1,4-beta-xylosidase/Alpha-L-arabinofuranosidase 2) (MsXyl2) [Includes: Beta-xylosidase (EC 3.2.1.37) (1,4-beta-D-xylan xylohydrolase) (Xylan 1,4-beta-xylosidase); Alpha-L-arabinofuranosidase (Arabinosidase) (EC 3.2.1.55)]
MD08G1222300	NAC domain-containing protein 104 (ANAC104) (Protein XYLEM NAC DOMAIN 1)
MD08G1222700	Phosphatidylserine decarboxylase proenzyme 3 (EC 4.1.1.65) [Cleaved into: Phosphatidylserine decarboxylase 3 beta chain; Phosphatidylserine decarboxylase 3 alpha chain]
MD08G1229000	Transmembrane emp24 domain-containing protein p24delta3 (p24 family protein delta1a) (p24delta1a) (p24 family protein delta3) (p24delta3)
MD08G1230700	Peroxidase N1 (EC 1.11.1.7) (Peroxidase B2) (Peroxidase B3)
MD08G1235900	UDP-glucose:glycoprotein glucosyltransferase (EC 2.4.1.-) (EMS-mutagenized BRI1 suppressor 1) (Protein PRIORITY IN SWEET LIFE 2)
MD08G1236500	Serine/threonine-protein kinase SRK2A (EC 2.7.11.1) (Arabidopsis protein SK1) (OST1-kinase-like 7) (SNF1-related kinase 2.4) (SnRK2.4)
MD08G1236600	Transmembrane 9 superfamily member 1 (Endomembrane protein 12) (Transmembrane nine protein 1) (AtTMN1)
MD08G1239600	Zinc finger transcription factor YY1 (Protein YIN YANG 1) (AtYY1)
MD08G1241600	Cyclic nucleotide-gated ion channel 1 (AtCNGC1) (Cyclic nucleotide- and calmodulin-regulated ion channel 1)
MD08G1242900	Cytochrome P450 98A2 (EC 1.14.-.-)
MD08G1245400	Non-lysosomal glucosylceramidase (NLGase) (EC 3.2.1.45) (Beta-glucocerebrosidase 2) (Beta-glucosidase 2) (Bile acid beta-glucosidase GBA2) (Bile acid glucosyl transferase GBA2) (Cholesterol glucosyltransferase GBA2) (EC 2.4.1.-) (Cholesteryl-beta-glucosidase GBA2) (EC 3.2.1.104) (Glucosylceramidase 2)
MD09G1003000	RING finger protein 10
MD09G1004800	Long chain base biosynthesis protein 2a (EC 2.3.1.50)
MD09G1006200	Uncharacterized protein At2g33490
MD09G1007500	Regulation of nuclear pre-mRNA domain-containing protein 1B (Cell cycle-related and expression-elevated protein in tumor)
MD09G1008100	ACT domain-containing protein ACR6 (Protein ACT DOMAIN REPEATS 6)
MD09G1010500	Ribonucleoside-diphosphate reductase small chain (EC 1.17.4.1) (Ribonucleoside-diphosphate reductase R2 subunit) (Ribonucleotide reductase small subunit)
MD09G1013200	Uncharacterized protein At3g27210
MD09G1015500	Actin-histidine N-methyltransferase (EC 2.1.1.85) (SET domain-containing protein 3) (hSETD3)
MD09G1015700	50S ribosomal protein L4
MD09G1018400	Peptidyl serine alpha-galactosyltransferase (AtSGT1) (EC 2.4.1.-)
MD09G1022300	Elongation factor Tu, chloroplastic (EF-Tu)
MD09G1022400	SAGA-associated factor 29 (Coiled-coil domain-containing protein 101) (SAGA complex-associated factor 29)
MD09G1035100	Homeobox-leucine zipper protein HAT5 (HD-ZIP protein ATHB-1) (Homeodomain transcription factor ATHB-1) (Homeodomain-leucine zipper protein HAT5) (HD-ZIP protein 5)
MD09G1036900	WAT1-related protein At3g28050
MD09G1041100	Trigger factor (TF) (EC 5.2.1.8) (PPIase)
MD09G1041500	ABC transporter B family member 15 (ABC transporter ABCB.15) (AtABCB15) (Multidrug resistance protein 13) (P-glycoprotein 15)
MD09G1051200	Zinc-finger homeodomain protein 9 (AtZHD9) (Homeobox protein 34) (AtHB-34)
MD09G1052000	Starch synthase 2, chloroplastic/amyloplastic (AtSS2) (EC 2.4.1.21) (Soluble starch synthase II)
MD09G1053000	Polypyrimidine tract-binding protein homolog 1
MD09G1057200	Cell division topological specificity factor homolog, chloroplastic (AtMinE1) (Protein ACCUMULATION AND REPLICATION OF CHLOROPLASTS 12)
MD09G1061700	Chaperone protein ClpB3, chloroplastic (ATP-dependent Clp protease ATP-binding subunit ClpB homolog 3) (Casein lytic proteinase B3) (Protein ALBINO OR PALE GREEN 6)
MD09G1064700	UDP-glycosyltransferase 83A1 (EC 2.4.1.-)
MD09G1065100	30S ribosomal protein S9, chloroplastic (Chloroplastic small ribosomal subunit protein uS9c)
MD09G1067600	Transposon Ty3-I Gag-Pol polyprotein (Gag3-Pol3) (Transposon Ty3-2 TYA-TYB polyprotein) [Cleaved into: Capsid protein (CA) (p24); Spacer peptide p3; Nucleocapsid protein p11 (NC); Ty3 protease (PR) (EC 3.4.23.-) (p16); Spacer peptide J; Reverse transcriptase/ribonuclease H (RT) (RT-RH) (EC 2.7.7.49) (EC 2.7.7.7) (EC 3.1.26.4) (p55); Integrase p52 (IN); Integrase p49 (IN)]
MD09G1075400	Major pollen allergen Lig v 1 (allergen Lig v 1)
MD09G1076900	Kanadaptin (Human lung cancer oncogene 3 protein) (HLC-3) (Kidney anion exchanger adapter protein) (Solute carrier family 4 anion exchanger member 1 adapter protein)
MD09G1077600	Protein furry homolog-like (ALL1-fused gene from chromosome 4p12 protein)
MD09G1079300	F-box/FBD/LRR-repeat protein At1g13570
MD09G1082100	Cinnamoyl-CoA reductase-like SNL6 (EC 1.2.-.-) (Protein SUPPRESSOR OF NH1-MEDIATED LESION 6)
MD09G1083000	Probable transmembrane ascorbate ferrireductase 2 (EC 7.2.1.3) (Cytochrome b561-1) (Artb561-2) (AtCytb561) (Protein b561A.tha4)
MD09G1087900	KH domain-containing protein At4g18375
MD09G1088000	Ankyrin repeat-containing protein ITN1 (Protein INCREASED TOLERANCE TO NACL)
MD09G1089700	ELMO domain-containing protein A
MD09G1097800	Uncharacterized GPI-anchored protein At4g28100
MD09G1098000	Cytochrome f
MD09G1105000	Peroxisome biogenesis protein 22 (Peroxin-22) (AtPEX22)
MD09G1107000	Histone acetyltransferase p300 (p300 HAT) (EC 2.3.1.48) (E1A-associated protein p300) (Histone butyryltransferase p300) (EC 2.3.1.-) (Histone crotonyltransferase p300) (EC 2.3.1.-) (Protein 2-hydroxyisobutyryltransferase p300) (EC 2.3.1.-) (Protein propionyltransferase p300) (EC 2.3.1.-)
MD09G1108300	Glutamate receptor 3.7 (Ionotropic glutamate receptor GLR5) (Ligand-gated ion channel 3.7)
MD09G1108800	Aconitate hydratase 3, mitochondrial (Aconitase 3) (mACO1) (EC 4.2.1.3) (Citrate hydro-lyase 3)
MD09G1109000	NEDD8-activating enzyme E1 regulatory subunit AXR1 (Auxin-resistance protein AXR1) (Protein AUXIN-RESISTANT 1)
MD09G1115300	Protein argonaute 16 (OsAGO16) (OsAGO6) (Protein ZWILLE/PINHEAD-like 1)
MD09G1116500	GDSL esterase/lipase At2g04570 (EC 3.1.1.-) (Extracellular lipase At2g04570)
MD09G1117100	Protein-tyrosine-phosphatase IBR5 (EC 3.1.3.48) (Protein INDOLE-3-BUTYRIC ACID RESPONSE 5) (Protein IBA RESPONSE 5) (SKP1-interacting partner 33)
MD09G1117200	3-oxoacyl-[acyl-carrier-protein] synthase, mitochondrial (EC 2.3.1.41) (Beta-ketoacyl-ACP synthase) (mtKAS)
MD09G1122500	Chlorophyll a-b binding protein 151, chloroplastic (LHCII type II CAB-151) (LHCP)
MD09G1126500	Alpha-1,6-mannosyl-glycoprotein 2-beta-N-acetylglucosaminyltransferase (EC 2.4.1.143) (Beta-1,2-N-acetylglucosaminyltransferase II) (GlcNAc-T II) (GNT-II) (Mannoside acetylglucosaminyltransferase 2) (N-glycosyl-oligosaccharide-glycoprotein N-acetylglucosaminyltransferase II)
MD09G1128300	Uncharacterized protein sll1770
MD09G1129700	Long chain acyl-CoA synthetase 8 (EC 6.2.1.3)
MD09G1137600	Cysteine-rich and transmembrane domain-containing protein B
MD09G1137800	Scarecrow-like protein 23 (AtSCL23) (GRAS family protein 28) (AtGRAS-28)
MD09G1138500	Protein MLP1 homolog
MD09G1140300	Zinc transporter 1 (ZRT/IRT-like protein 1)
MD09G1140500	Zinc transporter 1 (ZRT/IRT-like protein 1)
MD09G1144400	F-box/kelch-repeat protein At3g06240
MD09G1145600	Protein DETOXIFICATION 41 (AtDTX41) (Multidrug and toxic compound extrusion protein 41) (MATE protein 41) (Protein TANNIN-DEFICIENT SEED 3) (Protein TRANSPARENT TESTA 12)
MD09G1145700	Pentatricopeptide repeat-containing protein At3g59040
MD09G1146000	Transcription factor PIF4 (Basic helix-loop-helix protein 9) (AtbHLH9) (bHLH 9) (Phytochrome-interacting factor 4) (Short under red-light 2) (Transcription factor EN 102) (bHLH transcription factor bHLH009)
MD09G1146300	Oxygen-evolving enhancer protein 2, chloroplastic (OEE2) (23 kDa subunit of oxygen evolving system of photosystem II) (23 kDa thylakoid membrane protein) (OEC 23 kDa subunit) (OEC23)
MD09G1149900	Conserved oligomeric Golgi complex subunit 5 (COG complex subunit 5) (13S Golgi transport complex 90 kDa subunit) (GTC-90) (Component of oligomeric Golgi complex 5) (Golgi transport complex 1)
MD09G1156100	Protein MAIN-LIKE 2
MD09G1156400	Citrate synthase, glyoxysomal (EC 2.3.3.16) (GCS)
MD09G1157300	Protein CPR-5 (Protein constitutive expression of pathogenesis-related genes 5) (Protein constitutive expression of PR genes 5) (Protein hypersenescence-1)
MD09G1157600	Mitogen-activated protein kinase kinase 4 (AtMKK4) (MAP kinase kinase 4) (EC 2.7.12.2)
MD09G1158800	Glutamyl-tRNA reductase-binding protein, chloroplastic (AtGluTRBP) (GluTR-binding protein) (Protein PROTON GRADIENT REGULATION 7)
MD09G1160100	ABC transporter E family member 2 (ABC transporter ABCE.2) (AtABCE2) (RNase L inhibitor-like protein 2) (AtRLI2) (AthaRLI2)
MD09G1160800	GATA transcription factor 28 (Protein TIFY 2A) (ZIM-like 2 protein)
MD09G1161500	F-box/kelch-repeat protein At1g51550
MD09G1166500	Tetratricopeptide repeat-containing protein trd-1 (TPR repeat protein 27) (Tetratricopeptide repeat regulator of differentiation protein 1)
MD09G1172100	RING-H2 finger protein ATL3 (EC 2.3.2.27) (RING-type E3 ubiquitin transferase ATL3)
MD09G1175700	CCAAT/enhancer-binding protein zeta (CCAAT-box-binding transcription factor) (CBF) (CCAAT-binding factor)
MD09G1176400	Calcium-dependent protein kinase SK5 (CDPK) (EC 2.7.11.1)
MD09G1180300	Gamma-glutamyl phosphate reductase (GPR) (EC 1.2.1.41) (Glutamate-5-semialdehyde dehydrogenase) (Glutamyl-gamma-semialdehyde dehydrogenase) (GSA dehydrogenase)
MD09G1180900	Linoleate 13S-lipoxygenase 3-1, chloroplastic (EC 1.13.11.12)
MD09G1181700	Transcription initiation factor TFIID subunit 9 (TATA binding protein associated factor 21kDa subunit) (TBP-associated factor 9) (AtTAF9)
MD09G1183200	Auxin-binding protein ABP19a
MD09G1184000	Transcription factor TT2 (Myb-related protein 123) (AtMYB123) (Myb-related transcription factor LBM2-like) (Protein TRANSPARENT TESTA 2)
MD09G1186900	Solute carrier family 25 member 44
MD09G1187500	NDR1/HIN1-like protein 6
MD09G1190300	Coatomer subunit zeta-2 (Non-clathrin coat protein zeta2-COP) (Zeta-2-coat protein) (Zeta-COP 2)
MD09G1196100	NAD(P)H-quinone oxidoreductase subunit K, chloroplastic (EC 7.1.1.-) (NAD(P)H dehydrogenase subunit K) (NADH-plastoquinone oxidoreductase subunit K)
MD09G1196200	NADP-specific glutamate dehydrogenase (NADP-GDH) (EC 1.4.1.4) (NADP-dependent glutamate dehydrogenase)
MD09G1199700	GDSL esterase/lipase APG (EC 3.1.1.-) (Extracellular lipase APG)
MD09G1200000	ATP-dependent 6-phosphofructokinase 7 (ATP-PFK 7) (Phosphofructokinase 7) (EC 2.7.1.11) (Phosphohexokinase 7)
MD09G1200300	30S ribosomal protein S9
MD09G1200500	Acid phosphatase 1 (EC 3.1.3.2) (Apase-1(1))
MD09G1206700	Dehydration-responsive element-binding protein 3 (Protein TINY 2)
MD09G1208000	Auxin-responsive protein IAA27 (Auxin-induced protein 27) (Indoleacetic acid-induced protein 27) (Phytochrome-associated protein 2)
MD09G1214400	Nuclear pore complex protein NUP50A (Nucleoporin 50A)
MD09G1221700	Cytochrome c oxidase subunit 5b-2, mitochondrial (AtCOX5b-2)
MD09G1232600	Protein ABCI7, chloroplastic (ABC transporter I family member 7) (ABC transporter ABCI.7) (AtABCI7) (Non-intrinsic ABC protein 6) (Plastid SufD-like protein)
MD09G1233400	Protein trichome birefringence-like 43
MD09G1234200	Methylmalonate-semialdehyde dehydrogenase [acylating], mitochondrial (MM-ALDH) (MMSDH) (Malonate-semialdehyde dehydrogenase [acylating]) (EC 1.2.1.27) (Aldehyde dehydrogenase family 6 member B2)
MD09G1244000	Putative E3 ubiquitin-protein ligase RING1a (EC 2.3.2.27) (Polycomb complex protein RING1a) (Protein RING1a) (AtRING1a) (RING-type E3 ubiquitin transferase RING1a) (Ring finger protein 434)
MD09G1246900	Mannan endo-1,4-beta-mannosidase 2 (EC 3.2.1.78) (Beta-mannanase 2) (Endo-beta-1,4-mannanase 2) (AtMAN2)
MD09G1249600	UPF0481 protein At3g47200
MD09G1254500	Plastidic glucose transporter 4 (AtpGlcT)
MD09G1259500	Eukaryotic translation initiation factor 5 (eIF-5)
MD09G1261900	U-box domain-containing protein 4 (EC 2.3.2.27) (Plant U-box protein 4) (RING-type E3 ubiquitin transferase PUB4)
MD09G1268900	NADH dehydrogenase [ubiquinone] iron-sulfur protein 1, mitochondrial (EC 1.6.99.3) (EC 7.1.1.2) (76 kDa mitochondrial complex I subunit) (Complex I-76kD) (CI-76kD) (NADH-ubiquinone oxidoreductase 76 kDa subunit)
MD09G1274400	Probable disease resistance protein At4g27220
MD09G1279300	Protein REVEILLE 1
MD09G1280400	Probable acyl-activating enzyme 12, peroxisomal (EC 6.2.1.-)
MD09G1283600	Heptaprenylglyceryl phosphate synthase (HepGP synthase) (EC 2.5.1.n9) (Glycerol-1-phosphate heptaprenyltransferase)
MD09G1288000	ADP-ribosylation factor 2
MD09G1288800	PTS system mannitol-specific EIICB component (EIICB-Mtl) (EII-Mtl) [Includes: Mannitol permease IIC component (PTS system mannitol-specific EIIC component); Mannitol-specific phosphotransferase enzyme IIB component (EC 2.7.1.197) (PTS system mannitol-specific EIIB component)]
MD09G1290300	Protein transport protein Sec23A (SEC23-related protein A)
MD09G1291100	Protein ROOT PRIMORDIUM DEFECTIVE 1
MD09G1291200	Protoporphyrinogen oxidase 1, chloroplastic (PPO1) (EC 1.3.3.4)
MD09G1291700	Uncharacterized protein C24B11.05
MD09G1292400	Meiosis regulator and mRNA stability factor 1 (Limkain-b1) (Meiosis arrest female protein 1)
MD10G1003100	Urease accessory protein F (AtUREF)
MD10G1007900	Mediator of RNA polymerase II transcription subunit 15 (Autonomous replication regulatory protein 3) (Basal expression activator protein 1) (Defective silencing suppressor protein 4) (Mediator complex subunit 15) (Transcription regulatory protein GAL11) (Ty insertion suppressor protein 13)
MD10G1008600	Pentatricopeptide repeat-containing protein At1g43980, mitochondrial
MD10G1009700	ATP phosphoribosyltransferase 2, chloroplastic (ATP-PRTase 2) (AtATP-PRT2) (EC 2.4.2.17)
MD10G1011100	Small RNA degrading nuclease 5 (EC 3.1.-.-)
MD10G1013600	Putative transcription elongation factor SPT5 homolog 1
MD10G1015300	TMV resistance protein N (EC 3.2.2.6)
MD10G1021300	Probable E3 ubiquitin-protein ligase HERC1 (EC 2.3.2.26) (HECT domain and RCC1-like domain-containing protein 1) (HECT-type E3 ubiquitin transferase HERC1) (p532) (p619)
MD10G1021500	RNA-binding protein 2
MD10G1024000	Vacuolar iron transporter homolog 4 (Protein NODULIN-LIKE 4)
MD10G1033800	Light-harvesting complex-like protein OHP2, chloroplastic (One-helix protein 2) (Protein LIGHT-HARVESTING LIKE 6)
MD10G1038700	TMV resistance protein N (EC 3.2.2.6)
MD10G1043200	ATP synthase delta chain, chloroplastic (F-ATPase delta chain)
MD10G1043600	Putative F-box protein At5g55150
MD10G1049000	Protein FAM126B
MD10G1050100	30S ribosomal protein S13, chloroplastic (CS13)
MD10G1052100	ATP-dependent Clp protease proteolytic subunit 6, chloroplastic (EC 3.4.21.92) (Endopeptidase ClpP6) (nClpP6) (nClpP1)
MD10G1053300	Pentatricopeptide repeat-containing protein At5g09450, mitochondrial
MD10G1054800	KH domain-containing protein HEN4 (Protein HUA ENHANCER 4)
MD10G1057400	Histone-lysine N-methyltransferase 2D (Lysine N-methyltransferase 2D) (EC 2.1.1.354) (ALL1-related protein) (Myeloid/lymphoid or mixed-lineage leukemia protein 2)
MD10G1058400	Soluble inorganic pyrophosphatase 6, chloroplastic (EC 3.6.1.1) (Inorganic pyrophosphatase 6) (Pyrophosphate phospho-hydrolase 6) (PPase 6)
MD10G1061800	Protein RTF1 homolog (Protein VERNALIZATION INDEPENDENCE 5)
MD10G1061900	Amidophosphoribosyltransferase 2, chloroplastic (AtATase2) (AtPURF2) (PRPP2) (EC 2.4.2.14) (Glutamine phosphoribosylpyrophosphate amidotransferase 2) (AtGPRAT2) (Protein CHLOROPLAST IMPORT APPARATUS 1) (Protein DIFFERENTIAL DEVELOPMENT OF VASCULAR ASSOCIATED CELLS)
MD10G1063600	Fructose-bisphosphate aldolase 2, chloroplastic (AtFBA2) (EC 4.1.2.13)
MD10G1066700	Probable fatty acyl-CoA reductase 5 (EC 1.2.1.84)
MD10G1069100	E3 ubiquitin-protein ligase BIG BROTHER (EC 2.3.2.27) (Protein ENHANCER OF DA1-1) (RING-type E3 ubiquitin transferase BIG BROTHER)
MD10G1069900	bZIP transcription factor 44 (AtbZIP44)
MD10G1070300	Phosphatidylinositol/phosphatidylcholine transfer protein SFH8 (Protein SEC FOURTEEN HOMOLOGS 8) (AtSFH8)
MD10G1074000	Transcription factor bHLH63 (Basic helix-loop-helix protein 63) (AtbHLH63) (bHLH 63) (Protein CRYPTOCHROME INTERACTING BASIC-HELIX-LOOP-HELIX 1) (Transcription factor EN 84) (bHLH transcription factor bHLH063)
MD10G1076700	Probable receptor-like serine/threonine-protein kinase At4g34500 (EC 2.7.11.1)
MD10G1078800	Dehydrodolichyl diphosphate synthase complex subunit NUS1 (EC 2.5.1.87) (Cis-prenyltransferase subunit NgBR) (Nogo-B receptor) (NgBR) (Nuclear undecaprenyl pyrophosphate synthase 1 homolog)
MD10G1079900	Polyol transporter 5 (Protein POLYOL TRANSPORTER 5) (AtPLT5) (Sugar-proton symporter PLT5)
MD10G1080100	Polyol transporter 5 (Protein POLYOL TRANSPORTER 5) (AtPLT5) (Sugar-proton symporter PLT5)
MD10G1080700	Arabinosyltransferase RRA3 (EC 2.4.2.-) (Protein REDUCED RESIDUAL ARABINOSE 3)
MD10G1082600	Cytochrome c biogenesis protein CCS1, chloroplastic (C-type cytochrome synthesis protein 1)
MD10G1086500	Serine/threonine-protein kinase SMG1 (SMG-1) (EC 2.7.11.1)
MD10G1087700	CCG-binding protein 1 (AtCBP1) (Protein MATERNAL EFFECT EMBRYO ARREST 14)
MD10G1088000	Protein TIC 214 (Translocon at the inner envelope membrane of chloroplasts 214) (AtTIC214)
MD10G1090600	Probable membrane-associated kinase regulator 1
MD10G1091100	Probable carboxylesterase 7 (AtCXE7) (EC 3.1.1.1)
MD10G1095200	Beta-galactosidase 13 (Lactase 13) (EC 3.2.1.23)
MD10G1096800	Reticulon-like protein B11 (AtRTNLB11)
MD10G1097600	RNA pseudouridine synthase 4, mitochondrial (EC 5.4.99.-) (RNA pseudouridylate synthase 4) (RNA-uridine isomerase 4)
MD10G1098600	Triacylglycerol lipase 1 (EC 3.1.1.3)
MD10G1102700	Leucine-rich repeat protein 2 (AtLRR2)
MD10G1104100	Zinc finger protein ZAT10 (Salt-tolerance zinc finger)
MD10G1104200	ATP-dependent Clp protease proteolytic subunit-related protein 1, chloroplastic (ClpR1) (Protein SUPPRESSOR OF VARIEGATION 2) (nClpP5)
MD10G1105500	Putative GDP-L-fucose synthase 2 (EC 1.1.1.271) (GDP-4-keto-6-deoxy-D-mannose-3,5-epimerase-4-reductase 2) (AtGER2)
MD10G1117900	Protein HemX
MD10G1118200	Triosephosphate isomerase, chloroplastic (TIM) (Triose-phosphate isomerase) (EC 5.3.1.1)
MD10G1123500	Subtilisin-like protease SBT1.6 (EC 3.4.21.-) (Subtilase subfamily 1 member 6) (AtSBT1.6) (Subtilisin-like serine protease 2) (At-SLP2)
MD10G1124900	Urease accessory protein UreH
MD10G1126300	Trafficking protein particle complex subunit 2-like protein
MD10G1135600	Protein MAIN-LIKE 1
MD10G1139400	Ubiquitin domain-containing protein DSK2b
MD10G1140600	Bromodomain and PHD finger-containing protein 3
MD10G1143800	AT-rich interactive domain-containing protein 3 (ARID domain-containing protein 3)
MD10G1147900	Rhodanese-like domain-containing protein 4A, chloroplastic (Sulfurtransferase 4A) (AtStr4a)
MD10G1153800	Auxin-induced in root cultures protein 12
MD10G1157600	GTP cyclohydrolase 1 (EC 3.5.4.16) (GTP cyclohydrolase I)
MD10G1158600	Putative G3BP-like protein
MD10G1160200	Membrane protein of ER body-like protein
MD10G1161200	GPI transamidase component PIG-S (Phosphatidylinositol-glycan biosynthesis class S protein)
MD10G1164500	BTB/POZ domain-containing protein At5g48800
MD10G1171300	Tetraspanin-18 (TOM2A homologous protein 2)
MD10G1171600	General transcriptional corepressor ssn6
MD10G1175000	Pleiotropic drug resistance protein 1 (NtPDR1)
MD10G1176000	Photosystem II reaction center PSB28 protein, chloroplastic (Photosystem II protein W-like)
MD10G1179200	Protein NPGR2 (NO POLLEN GERMINATION RELATED 2)
MD10G1180800	60S ribosomal protein L14-1
MD10G1182100	Probable methyltransferase PMT8 (EC 2.1.1.-)
MD10G1184500	Actin-depolymerizing factor 6 (ADF-6) (AtADF6)
MD10G1187000	1-aminocyclopropane-1-carboxylate oxidase homolog 1
MD10G1191700	PRA1 family protein F2 (AtPRA1.F2) (Prenylated Rab acceptor 7)
MD10G1194200	9-cis-epoxycarotenoid dioxygenase NCED1, chloroplastic (EC 1.13.11.51) (PvNCED1)
MD10G1198300	Photosystem II 10 kDa polypeptide, chloroplastic (PII10)
MD10G1202300	tRNA (guanine(37)-N1)-methyltransferase (EC 2.1.1.228) (M1G-methyltransferase) (tRNA [GM37] methyltransferase) (tRNA methyltransferase 5 homolog)
MD10G1208800	Nuclear transcription factor Y subunit C-4 (OsNF-YC4) (Transcriptional activator HAP5B) (OsHAP5B)
MD10G1211300	Ribosome biogenesis protein NSA2 homolog
MD10G1219100	YTH domain-containing family protein 2
MD10G1224000	Transcription factor GTE1 (Bromodomain-containing protein GTE1) (Protein GLOBAL TRANSCRIPTION FACTOR GROUP E1) (Protein IMBIBITION-INDUCIBLE 1)
MD10G1224400	Ycf3-interacting protein 1, chloroplastic
MD10G1226100	Vacuolar-sorting receptor 6 (AtVSR6) (BP80-like protein d) (AtBP80d) (Epidermal growth factor receptor-like protein 6) (AtELP6)
MD10G1227500	GTP-binding protein ERG
MD10G1229900	Serine/threonine-protein kinase EDR1 (EC 2.7.11.1) (MAPKK kinase EDR1) (Protein ENHANCED DISEASE RESISTANCE 1) (AtEDR1) (Serine/threonine/tyrosine-protein kinase 10)
MD10G1235600	Pre-mRNA-splicing factor CEF1
MD10G1238300	Multiple RNA-binding domain-containing protein 1
MD10G1238900	Transforming growth factor-beta receptor-associated protein 1 homolog (TGF-beta receptor-associated protein 1 homolog)
MD10G1251200	Wall-associated receptor kinase 2 (EC 2.7.11.-)
MD10G1252400	Obg-like ATPase 1 (Ribosome-binding ATPase YchF) (AtYchF1)
MD10G1253800	Serine/threonine-protein phosphatase 6 regulatory subunit 3 (SAPS domain family member 3) (Sporulation-induced transcript 4-associated protein SAPL)
MD10G1254200	187-kDa microtubule-associated protein AIR9 (Auxin-induced in root cultures protein 9)
MD10G1254500	Cation-chloride cotransporter 1 (OsCCC1) (Potassium-chloride cotransporter 1)
MD10G1255500	ABC transporter C family member 2 (ABC transporter ABCC.2) (AtABCC2) (EC 7.6.2.2) (ATP-energized glutathione S-conjugate pump 2) (Glutathione S-conjugate-transporting ATPase 2) (Multidrug resistance-associated protein 2)
MD10G1256100	Protein BREAST CANCER SUSCEPTIBILITY 1 homolog (AtBRCA1)
MD10G1256300	BAG family molecular chaperone regulator 3 (Bcl-2-associated athanogene 3)
MD10G1257900	Auxin response factor 6
MD10G1263300	40S ribosomal protein S14-3
MD10G1273300	Probable leucine-rich repeat receptor-like serine/threonine-protein kinase At3g14840 (EC 2.7.11.1)
MD10G1280300	14-3-3-like protein D (SGF14D)
MD10G1283200	GDSL esterase/lipase At1g28600 (EC 3.1.1.-) (Extracellular lipase At1g28600)
MD10G1283900	Spermidine sinapoyl-CoA acyltransferase (SDT) (Spermidine disinapoyl transferase) (EC 2.3.1.248)
MD10G1289200	DnaJ homolog subfamily B member 13 (Testis and spermatogenesis cell-related protein 6) (Testis spermatocyte apoptosis-related gene 6 protein) (Testis spermatogenesis apoptosis-related gene 3 protein) (Testis spermatogenesis apoptosis-related gene 6 protein)
MD10G1291600	Glyoxysomal processing protease, glyoxysomal (AtDEG15) (EC 3.4.21.-) (DEG-protease)
MD10G1295000	Callose synthase 11 (EC 2.4.1.34) (1,3-beta-glucan synthase) (Protein GLUCAN SYNTHASE-LIKE 1)
MD10G1296300	CBS domain-containing protein CBSX5
MD10G1296700	Mediator of RNA polymerase II transcription subunit 16 (Protein SENSITIVE TO FREEZING 6)
MD10G1298200	Polyphenol oxidase, chloroplastic (PPO) (EC 1.10.3.1) (Catechol oxidase)
MD10G1300100	Caffeoylshikimate esterase (EC 3.1.1.-) (Lysophospholipase 2) (LysoPL2)
MD10G1304100	Vesicle-associated protein 4-2 (Plant VAP homolog 4-2) (AtPVA42) (VAMP-associated protein 4-2)
MD10G1311400	Probable histone H2A.1 (HTA10)
MD10G1311700	Oxygen-evolving enhancer protein 3-2, chloroplastic (OEE3) (16 kDa subunit of oxygen evolving system of photosystem II) (OEC 16 kDa subunit)
MD10G1311800	Kinesin-like protein KIN-14C (AtKIN14a) (Kinesin-like protein KatA)
MD10G1314900	Polyubiquitin 10 [Cleaved into: Ubiquitin]
MD10G1315100	Probable xyloglucan endotransglucosylase/hydrolase protein 8 (At-XTH8) (XTH-8) (EC 2.4.1.207)
MD10G1318600	Tobamovirus multiplication protein 1 (NtTOM1)
MD10G1321200	Peroxidase 42 (Atperox P42) (EC 1.11.1.7) (ATP1a/ATP1b) (PRXR1)
MD10G1323700	Aminomethyltransferase, mitochondrial (EC 2.1.2.10) (Glycine cleavage system T protein) (GCVT)
MD10G1337400	Pentatricopeptide repeat-containing protein At4g16390, chloroplastic (Chloroplastic RNA-binding protein P67) (Protein SUPPRESSOR OF VARIEGATION 7)
MD10G1339800	Phosphatidylinositol/phosphatidylcholine transfer protein SFH1 (Phosphatidylinositol transfer protein 1) (AtPITP1) (Protein CAN OF WORMS1) (Protein SEC FOURTEEN HOMOLOGS 1) (AtSFH1) (Protein SHORT ROOT HAIR 1)
MD10G1341500	Probable galactinol--sucrose galactosyltransferase 2 (EC 2.4.1.82) (Protein SEED IMBIBITION 2) (Raffinose synthase 2)
MD11G1001000	Nuclear pore complex protein NUP214 (Nucleoporin 214) (Protein EMBRYO DEFECTIVE 1011) (Protein LNO1) (Protein LONO1)
MD11G1002700	RuBisCO large subunit-binding protein subunit beta, chloroplastic (60 kDa chaperonin subunit beta) (CPN-60 beta)
MD11G1007300	Peptidyl-tRNA hydrolase, mitochondrial (EC 3.1.1.29) (M-PTH) (Mitochondrial CRS2-like protein) (Mitochondrial RNA splicing factor)
MD11G1009400	Probable acyl-activating enzyme 18, peroxisomal (EC 6.2.1.-)
MD11G1009700	Probable polyamine transporter At3g13620
MD11G1016200	Callose synthase 3 (EC 2.4.1.34) (1,3-beta-glucan synthase) (Protein GLUCAN SYNTHASE-LIKE 12)
MD11G1027600	Histone H3.2
MD11G1028500	Non-reducing end beta-L-arabinofuranosidase (EC 3.2.1.185) (Beta-L-arabinofuranosidase HypBA1)
MD11G1029300	Cytochrome c-type biogenesis protein CcmE (Cytochrome c maturation protein E) (Heme chaperone CcmE)
MD11G1030300	Putative disease resistance RPP13-like protein 1
MD11G1036300	Transmembrane protein 245
MD11G1037400	Heat shock cognate protein 80
MD11G1042300	KH domain-containing protein At5g56140 (Quaking-like protein 2)
MD11G1045300	Actin-related protein 8 (F-box protein ARP8)
MD11G1050300	KH domain-containing protein At3g08620 (Quaking-like protein 4)
MD11G1052900	Trans-cinnamate 4-monooxygenase (EC 1.14.14.91) (Cinnamic acid 4-hydroxylase) (C4H) (CA4H) (Cytochrome P450 73) (Cytochrome P450C4H)
MD11G1053300	Protein STRICTOSIDINE SYNTHASE-LIKE 13 (AtSSL13) (Protein LESS ADHERENT POLLEN 3) (Strictosidine synthase 11) (AtSS11)
MD11G1054400	Nardilysin-like (EC 3.4.24.61) (N-arginine dibasic convertase-like) (NRD convertase-like) (NRD-C)
MD11G1057600	Laccase-3 (EC 1.10.3.2) (Benzenediol:oxygen oxidoreductase 3) (Diphenol oxidase 3) (Urishiol oxidase 3)
MD11G1062800	UDP-glycosyltransferase 87A1 (EC 2.4.1.-)
MD11G1069800	Putative disease resistance RPP13-like protein 1
MD11G1070800	Asparagine synthetase [glutamine-hydrolyzing] 1 (EC 6.3.5.4) (Glutamine-dependent asparagine synthetase 1)
MD11G1075900	Non-specific phospholipase C1 (EC 3.1.-.-)
MD11G1081200	Protein NRT1/ PTR FAMILY 8.2 (AtNPF8.2) (Peptide transporter PTR5)
MD11G1082200	Alpha-glucan phosphorylase, H isozyme (EC 2.4.1.1) (Starch phosphorylase H)
MD11G1091500	Cytochrome P450 71A4 (EC 1.14.-.-) (CYPLXXIA4) (Cytochrome P-450EG2)
MD11G1092800	Eukaryotic translation initiation factor 3 subunit G-B (eIF3g-B) (Eukaryotic translation initiation factor 3 RNA-binding subunit B) (eIF-3 RNA-binding subunit B) (Eukaryotic translation initiation factor 3 subunit 4-B)
MD11G1094800	Transcription initiation factor IIA large subunit (TFIIA large subunit)
MD11G1096200	E3 ubiquitin-protein ligase RDUF2 (EC 2.3.2.27) (RING and DUF1117 domain-containing protein 2) (AtRDUF2) (RING-type E3 ubiquitin transferase RDUF2)
MD11G1096500	Laccase-2 (EC 1.10.3.2) (Benzenediol:oxygen oxidoreductase 2) (Diphenol oxidase 2) (Urishiol oxidase 2)
MD11G1098400	Scarecrow-like protein 14 (AtSCL14) (GRAS family protein 2) (AtGRAS-2)
MD11G1099000	Scarecrow-like protein 14 (AtSCL14) (GRAS family protein 2) (AtGRAS-2)
MD11G1109700	Protein TRM32 (TON1-RECRUITING MOTIF protein 32)
MD11G1111800	Inner membrane protein PPF-1, chloroplastic (Post-floral-specific protein 1)
MD11G1116500	3-ketoacyl-CoA synthase 12 (KCS-12) (EC 2.3.1.199) (Very long-chain fatty acid condensing enzyme 12) (VLCFA condensing enzyme 12)
MD11G1120700	Mitogen-activated protein kinase homolog NTF6 (EC 2.7.11.24) (P43)
MD11G1121800	Kinesin-like protein KIN-7H
MD11G1124400	Tetraspanin-3
MD11G1125100	Carbamoyl-phosphate synthase large chain, chloroplastic (EC 6.3.5.5) (Carbamoyl-phosphate synthetase ammonia chain) (Protein VENOSA 6)
MD11G1133800	Probable pyridoxal 5'-phosphate synthase subunit PDX2 (AtPDX2) (EC 4.3.3.6) (Protein EMBRYO DEFECTIVE 2407) (Pyridoxal 5'-phosphate synthase glutaminase subunit) (EC 3.5.1.2)
MD11G1138800	ATP synthase subunit alpha (EC 7.1.2.2) (ATP synthase F1 sector subunit alpha) (F-ATPase subunit alpha)
MD11G1140000	Helicase protein MOM1 (EC 3.6.4.-) (Protein MAINTENANCE OF METHYLATION) (Protein MORPHEUS MOLECULE 1)
MD11G1140100	Quinone oxidoreductase-like protein 2 homolog (EC 1.-.-.-)
MD11G1140600	BEL1-like homeodomain protein 8 (BEL1-like protein 8) (Protein POUND-FOOLISH)
MD11G1143600	ACT domain-containing protein ACR9 (Protein ACT DOMAIN REPEATS 9)
MD11G1143700	Maturase K (Intron maturase)
MD11G1145400	ABC transporter F family member 1 (ABC transporter ABCF.1) (AtABCF1) (GCN20-type ATP-binding cassette protein GCN1)
MD11G1146900	Protein NUCLEAR FUSION DEFECTIVE 4
MD11G1152000	Lysosomal Pro-X carboxypeptidase (EC 3.4.16.2) (Proline carboxypeptidase) (Prolylcarboxypeptidase) (PRCP)
MD11G1152200	Protein argonaute 5
MD11G1152700	Probable calcium-binding protein CML13 (Calmodulin-like protein 13)
MD11G1155000	AP-2 complex subunit alpha-2 (Adaptor protein complex AP-2 subunit alpha-2) (Adaptor-related protein complex 2 subunit alpha-2) (Alpha-adaptin 2) (Clathrin assembly protein complex 2 alpha-C large chain) (At-aC-Ad) (At-alphaC-Ad)
MD11G1160700	DNA polymerase epsilon catalytic subunit A (EC 2.7.7.7) (DNA polymerase 2 a) (AtPOL2a) (DNA polymerase II subunit a) (Protein ABA OVERLY SENSITIVE a) (Protein EARLY IN SHORT DAYS 7) (Protein EMBRYO DEFECTIVE 142) (Protein EMBRYO DEFECTIVE 2284) (Protein EMBRYO DEFECTIVE 529) (Protein TILTED 1)
MD11G1162000	MAGE-like protein 2 (Necdin-like protein 1) (Protein nM15)
MD11G1168400	OTU domain-containing protein 5 (EC 3.4.19.12) (Deubiquitinating enzyme A) (DUBA)
MD11G1169800	F-box protein At2g27310
MD11G1181900	Beta-catenin-like protein 1 (Nuclear-associated protein) (NAP) (p14)
MD11G1186200	Ankyrin repeat-containing protein P16F5.05c
MD11G1192300	Translocation protein sec62
MD11G1192400	Nuclear transcription factor Y subunit A-1 (AtNF-YA-1) (Protein EMBRYO DEFECTIVE 2220) (Transcriptional activator HAP2A)
MD11G1193100	Chaperonin-like RbcX protein 2, chloroplastic (AtRBCX2)
MD11G1199100	NAD-dependent protein deacetylase SRT1 (EC 2.3.1.286) (Regulatory protein SIR2 homolog 1) (SIR2-like protein 1)
MD11G1200300	Cleavage and polyadenylation specificity factor subunit CG7185
MD11G1207200	Sodium/hydrogen exchanger 4 (Na(+)/H(+) exchanger 4) (NHE-4)
MD11G1208700	Ent-copalyl diphosphate synthase, chloroplastic (Ent-CDP synthase) (EC 5.5.1.13) (Ent-copalyl diphosphate synthase) (Ent-kaurene synthase A) (KSA)
MD11G1209000	NADH dehydrogenase [ubiquinone] 1 alpha subcomplex subunit 2
MD11G1209700	Protein GrpE (HSP-70 cofactor)
MD11G1210700	Ethylene-responsive transcription factor 7 (AtERF7) (Ethylene-responsive element-binding factor 7) (EREBP-7)
MD11G1221200	Fatty acid desaturase 4, chloroplastic (EC 1.14.19.43) (Fatty acid desaturase A)
MD11G1221300	Vacuolar protein sorting-associated protein 22 homolog 1 (AtVPS22-1) (ESCRT-II complex subunit VPS22 homolog 1)
MD11G1227500	Disease resistance protein At4g27190
MD11G1228300	Formin-like protein 5 (AtFH5) (AtFORMIN-5) (Formin homology 2 domain-containing protein 5)
MD11G1241100	Peroxidase 47 (Atperox P47) (EC 1.11.1.7) (ATP32)
MD11G1243600	Transcription elongation factor TFIIS (Protein REDUCED DORMANCY 2)
MD11G1246200	Choline transporter-like protein 2 (Solute carrier family 44 member 2)
MD11G1247500	Protein SPA1-RELATED 3
MD11G1247600	Beta-glucuronosyltransferase GlcAT14A (EC 2.4.1.-) (GT14 family glucuronic acid transferase 1) (AtGlcAT14A)
MD11G1247800	Proton pump-interactor 1
MD11G1250200	TBC1 domain family member 22B
MD11G1259300	Transcription factor GTE4 (Bromodomain-containing protein GTE4) (Protein GLOBAL TRANSCRIPTION FACTOR GROUP E4)
MD11G1260500	Protein DJ-1 homolog B (AtDJ1B)
MD11G1260600	Increased DNA methylation 1 (Histone H3 acetyltransferase IDM1) (EC 2.3.1.-) (Protein ROS4) (Repressor of silencing 4)
MD11G1261800	Dol-P-Man:Man(6)GlcNAc(2)-PP-Dol alpha-1,2-mannosyltransferase (EC 2.4.1.259) (Alpha-1,2-mannosyltransferase ALG9) (Asparagine-linked glycosylation protein 9) (Dol-P-Man:Man(8)GlcNAc(2)-PP-Dol alpha-1,2-mannosyltransferase) (EC 2.4.1.261)
MD11G1261900	Phosphoenolpyruvate carboxylase, housekeeping isozyme (PEPCase) (EC 4.1.1.31) (PEPC 1)
MD11G1262700	Epidermis-specific secreted glycoprotein EP1 (52/54 kDa medium protein)
MD11G1269800	B-box zinc finger protein 22 (Protein DOUBLE B-BOX 3) (Protein LIGHT-REGULATED ZINC FINGER PROTEIN 1) (Protein SALT TOLERANCE HOMOLOG 3)
MD11G1274100	Cytochrome P450 CYP72A219 (EC 1.14.-.-) (Cytochrome P450 CYP72A129)
MD11G1276900	Histone H2A variant 1 (H2A.F/Z 1) (H2AvAt) (HTA11)
MD11G1277100	Protein LONGIFOLIA 1 (Protein TON1 RECRUITING MOTIF 2)
MD11G1279700	Histone-lysine N-methyltransferase, H3 lysine-9 specific SUVH6 (EC 2.1.1.-) (Histone H3-K9 methyltransferase 6) (H3-K9-HMTase 6) (Protein SET DOMAIN GROUP 23) (Suppressor of variegation 3-9 homolog protein 6) (Su(var)3-9 homolog protein 6)
MD11G1280500	Methylcrotonoyl-CoA carboxylase subunit alpha, mitochondrial (MCCase subunit alpha) (EC 6.4.1.4) (3-methylcrotonyl-CoA carboxylase 1) (3-methylcrotonyl-CoA:carbon dioxide ligase subunit alpha)
MD11G1281700	50S ribosomal protein L24
MD11G1282700	Protein MARD1 (FCS-Like Zinc finger 9) (Mediator of ABA-regulated dormancy1) (Senescence-associated protein SAG102)
MD11G1283200	Transcription repressor OFP12 (Ovate family protein 12) (AtOFP12)
MD11G1285000	Cyclin-P3-1 (CycP3;1)
MD11G1285500	Transcription elongation factor TFIIS (Protein REDUCED DORMANCY 2)
MD11G1286200	Protein FANTASTIC FOUR 2
MD11G1286900	Basic helix-loop-helix protein A
MD11G1289400	Protein HUA2-LIKE 2 (HUA2-like protein 2)
MD11G1290800	Cyclochlorotine synthetase (EC 6.3.2.-) (Cyclochlorotine biosynthesis protein N) (Nonribosomal peptide synthetase cctN) (NRPS cctN)
MD11G1291700	RNA demethylase ALKBH5 (EC 1.14.11.-) (Alkylated DNA repair protein alkB homolog 5) (Alpha-ketoglutarate-dependent dioxygenase alkB homolog 5)
MD11G1292600	Putative E3 ubiquitin-protein ligase RF298 (EC 2.3.2.27) (RING finger protein 298) (RING-type E3 ubiquitin transferase RF298)
MD11G1293800	Autophagy-related protein 18g (AtATG18g)
MD11G1293900	Histidine-containing phosphotransfer protein 2
MD11G1294400	ATP-dependent Clp protease proteolytic subunit (EC 3.4.21.92) (Endopeptidase Clp)
MD11G1296000	Gibberellin receptor GID1B (EC 3.-.-.-) (AtCXE14) (Carboxylesterase 14) (GID1-like protein 2) (Protein GA INSENSITIVE DWARF 1B) (AtGID1B)
MD11G1296400	Serine/threonine-protein phosphatase BSL1 (EC 3.1.3.16) (BSU1-like protein 1)
MD11G1296700	Sister-chromatid cohesion protein 3 (AtSCC3) (Stromalin protein)
MD11G1301200	Zinc finger CCCH domain-containing protein 32 (AtC3H32) (Zinc finger CCCH domain-containing protein ZFN-like 1)
MD11G1304000	Heavy metal-associated isoprenylated plant protein 36 (AtHIP36)
MD11G1307000	Sucrose synthase 3 (AtSUS3) (EC 2.4.1.13) (Sucrose-UDP glucosyltransferase 3)
MD11G1309400	Blue-light photoreceptor PHR2
MD11G1313500	UDP-3-O-acylglucosamine N-acyltransferase (EC 2.3.1.-)
MD11G1314000	Calvin cycle protein CP12-2, chloroplastic (CP12 domain-containing protein 2) (Chloroplast protein 12-2)
MD11G1315700	GTP-binding protein SAR1B
MD12G1002100	Golgi SNAP receptor complex member 1-1 (Golgi SNARE 11 protein) (AtGOS11)
MD12G1004700	Tubulin alpha-3 chain (Alpha-3-tubulin)
MD12G1016500	Peroxiredoxin-2E, chloroplastic (EC 1.11.1.15) (Peroxiredoxin IIE) (Thioredoxin peroxidase 2E)
MD12G1017300	Protein CDI (Protein CADMIUM INDUCED)
MD12G1027300	Rho GTPase-activating protein 1 (Rho-type GTPase-activating protein 1)
MD12G1030800	Probable UDP-N-acetylglucosamine--peptide N-acetylglucosaminyltransferase SPINDLY (EC 2.4.1.255) (PhSPY)
MD12G1030900	Peptidyl-prolyl cis-trans isomerase CYP18-2 (PPIase CYP18-2) (EC 5.2.1.8) (Cyclophilin of 18 kDa 2) (Cyclophilin-18-2)
MD12G1035800	Protein BIC1 (BLUE-LIGHT INHIBITOR OF CRYPTOCHROMES 1)
MD12G1036600	Heme-binding-like protein At3g10130, chloroplastic
MD12G1038700	NDR1/HIN1-like protein 1
MD12G1040700	BEL1-like homeodomain protein 1 (BEL1-like protein 1) (Protein EMBRYO SAC DEVELOPMENT ARREST 29)
MD12G1048200	Chaperone protein ClpB
MD12G1054300	Kinesin-like protein KIN-7K, chloroplastic
MD12G1057200	DNA polymerase delta small subunit (EC 2.7.7.7)
MD12G1073800	Exosome complex component RRP43 (Exosome component 8) (Ribosomal RNA-processing protein 43)
MD12G1074600	Aurora kinase A (EC 2.7.11.1) (Aurora 2) (Aurora/IPL1-related kinase 1) (ARK-1) (Aurora-related kinase 1) (Serine/threonine-protein kinase 15) (Serine/threonine-protein kinase 6) (Serine/threonine-protein kinase aurora-A)
MD12G1075300	Transcription initiation factor IIB-2 (General transcription factor TFIIB-2) (AtTFIIB2)
MD12G1080100	Pentatricopeptide repeat-containing protein At2g41720 (Protein EMBRYO DEFECTIVE 2654)
MD12G1082400	Glycerol-3-phosphate dehydrogenase [NAD(+)] GPDHC1, cytosolic (EC 1.1.1.8)
MD12G1087300	Probable calcium-binding protein CML36 (Calmodulin-like protein 36)
MD12G1093600	Probable ATP-dependent 6-phosphofructokinase (ATP-PFK) (Phosphofructokinase) (EC 2.7.1.11) (Phosphohexokinase)
MD12G1104900	Protein SHOOT GRAVITROPISM 6
MD12G1106500	Splicing factor 3A subunit 2 (SF3a66) (Spliceosome-associated protein 62) (SAP 62)
MD12G1110400	Aspartate--tRNA(Asp/Asn) ligase (EC 6.1.1.23) (Aspartyl-tRNA synthetase) (AspRS) (Non-discriminating aspartyl-tRNA synthetase) (ND-AspRS)
MD12G1112300	Receptor-like serine/threonine-protein kinase At4g25390 (EC 2.7.11.1)
MD12G1113500	Thylakoid lumenal 15.0 kDa protein 2, chloroplastic
MD12G1113800	Membrane magnesium transporter (ER membrane protein complex subunit 5 homolog)
MD12G1117400	Ethylene-insensitive protein 2 (AtEIN2) (EIN-2) (Cytokinin-resistant protein AtCKR1) (Protein ORESARA 3) [Cleaved into: EIN2-CEND (EIN2C)]
MD12G1120600	Polyubiquitin [Cleaved into: Ubiquitin]
MD12G1120700	Polyubiquitin 3 [Cleaved into: Ubiquitin]
MD12G1123000	Lipid phosphate phosphatase gamma (AtLPPG) (EC 3.1.3.-) (Phosphatidic acid phosphatase gamma) (Plastidic phosphatidic acid phosphatase gamma)
MD12G1123500	Protein IQ-DOMAIN 1
MD12G1124400	Putative oxidoreductase GLYR1 (EC 1.-.-.-) (Glyoxylate reductase 1 homolog) (Nuclear protein NP60)
MD12G1131100	Protein ALUMINUM SENSITIVE 3 (ABC transporter I family member 16) (ABC transporter ABCI.16) (AtABCI16) (ybbM homolog protein)
MD12G1136200	protein SLOW GREEN 1, chloroplastic
MD12G1138000	Contactin-4 (Brain-derived immunoglobulin superfamily protein 2) (BIG-2)
MD12G1138400	Cyclic AMP-dependent transcription factor ATF-4 (cAMP-dependent transcription factor ATF-4) (Activating transcription factor 4)
MD12G1139500	Short-chain dehydrogenase TIC 32, chloroplastic (EC 1.1.1.-) (Translocon at the inner envelope membrane of chloroplasts 32) (AtTIC32)
MD12G1140300	Aluminum-activated malate transporter 10 (AtALMT10)
MD12G1142900	Expansin-A4 (AtEXPA4) (Alpha-expansin-4) (At-EXP4) (AtEx4) (Ath-ExpAlpha-1.6)
MD12G1145700	Protein BPS1, chloroplastic (Protein BYPASS 1)
MD12G1158600	Protein SSUH2 homolog (Protein ssu-2 homolog)
MD12G1174400	Receptor-like protein 12 (AtRLP12)
MD12G1177600	Epidermal growth factor receptor substrate 15-like 1 (Eps15-related protein) (Eps15R)
MD12G1178600	Mitoferrin (Mitochondrial substrate carrier family protein F)
MD12G1181000	Probable WRKY transcription factor 33 (WRKY DNA-binding protein 33)
MD12G1182200	Wound-induced protein 1
MD12G1184100	Alanine--glyoxylate aminotransferase 2 homolog 2, mitochondrial (EC 2.6.1.44) (Beta-alanine-pyruvate aminotransferase 2)
MD12G1186500	Serine/threonine/tyrosine-protein kinase HT1 (EC 2.7.10.1) (EC 2.7.11.1) (High leaf temperature protein 1)
MD12G1188700	Protein FATTY ACID EXPORT 3, chloroplastic (At-FAX3)
MD12G1190500	Serine/threonine-protein kinase STN8, chloroplastic (EC 2.7.11.1) (Protein STATE TRANSITION 8)
MD12G1190700	Receptor-like protein kinase FERONIA (EC 2.7.11.1) (Protein SIRENE)
MD12G1191100	Protein Daple (xDaple) (Coiled-coil domain-containing protein 88C) (Dvl-associating protein with a high frequency of leucine residues-like) (xDal)
MD12G1192300	BTB/POZ domain-containing protein At3g08570
MD12G1193700	RING finger and transmembrane domain-containing protein 2 (Transmembrane protein 118)
MD12G1197400	Germin-like protein subfamily 2 member 2
MD12G1204700	NHL repeat-containing protein 2
MD12G1209900	Topless-related protein 3
MD12G1216300	Protein SRC2 (Protein SOYBEAN GENE REGULATED BY COLD 2)
MD12G1218500	F-box protein At1g55000
MD12G1219300	Probable adenylate kinase 5, chloroplastic (EC 2.7.4.3) (Adenylate monophosphate kinase 5)
MD12G1220700	Mevalonate kinase (MK) (EC 2.7.1.36)
MD12G1221800	Nuclear transcription factor Y subunit C-9 (AtNF-YC-9) (Transcriptional activator HAP5C)
MD12G1224100	Oxygen-evolving enhancer protein 2-3, chloroplastic (OEE2) (23 kDa subunit of oxygen evolving system of photosystem II) (23 kDa thylakoid membrane protein) (OEC 23 kDa subunit)
MD12G1232400	Sodium/hydrogen exchanger 2 (Na(+)/H(+) exchanger 2) (NHE-2)
MD12G1232500	Probable translation initiation factor eIF-2B subunit epsilon (eIF-2B GDP-GTP exchange factor subunit epsilon)
MD12G1233400	Sialidase (EC 3.2.1.18) (Major surface antigen) (Neuraminidase) (NA)
MD12G1239400	Probable aldo-keto reductase 1 (GmAKR1) (EC 1.1.1.-)
MD12G1241100	Light-inducible protein CPRF2 (Common plant regulatory factor 2) (CPRF-2)
MD12G1246100	Activating signal cointegrator 1 (ASC-1) (Thyroid receptor-interacting protein 4) (TR-interacting protein 4) (TRIP-4)
MD12G1249300	Alpha-(1,6)-fucosyltransferase (Alpha1-6FucT) (EC 2.4.1.68) (Fucosyltransferase 8) (GDP-L-Fuc:N-acetyl-beta-D-glucosaminide alpha1,6-fucosyltransferase) (GDP-fucose--glycoprotein fucosyltransferase) (Glycoprotein 6-alpha-L-fucosyltransferase)
MD12G1260000	GDT1-like protein 3
MD12G1263500	Protein TIC 20-II, chloroplastic (Translocon at the inner envelope membrane of chloroplasts 20-II) (AtTIC20-II)
MD13G1000100	Sphingoid long-chain bases kinase 1 (AtLCBK1) (LCB kinase 1) (EC 2.7.-.-) (Sphingosine kinase 1)
MD13G1001600	Uncharacterized TPR repeat-containing protein At1g05150
MD13G1002300	Mitochondrial import receptor subunit TOM40-1 (Translocase of outer membrane 40 kDa subunit homolog 1) [Cleaved into: Mitochondrial import receptor subunit TOM40-1, N-terminally processed]
MD13G1007200	Probable S-adenosylmethionine-dependent methyltransferase At5g37970 (EC 2.1.1.-)
MD13G1016100	Purple acid phosphatase 3 (EC 3.1.3.2)
MD13G1022100	DELLA protein GAIP-B (CmGAIP-B) (GAIP-B) (Gibberellic acid-insensitive phloem protein B)
MD13G1025000	Serine carboxypeptidase-like 50 (EC 3.4.16.-)
MD13G1039800	Glutamine--tRNA ligase (EC 6.1.1.18) (Glutaminyl-tRNA synthetase) (GlnRS)
MD13G1041600	Protein phosphatase 1 regulatory subunit 3A (Protein phosphatase 1 glycogen-associated regulatory subunit) (Protein phosphatase type-1 glycogen targeting subunit) (RG1)
MD13G1044200	Aluminum-activated malate transporter 4 (AtALMT4)
MD13G1045700	Transcription factor HHO3 (MYB-domain transcription factor HHO3) (Protein HRS1 HOMOLOG 3)
MD13G1046100	AP2/ERF and B3 domain-containing transcription repressor TEM1 (Protein TEMPRANILLO 1) (RAV1-like ethylene-responsive transcription factor TEM1)
MD13G1048400	Protein decapping 5
MD13G1058100	Cytochrome P450 CYP749A22 (EC 1.14.-.-) (Cytochrome P450 CYP749A20)
MD13G1063500	Chromatin modification-related protein EAF7
MD13G1064900	Probable inactive purple acid phosphatase 2
MD13G1065900	Thylakoid lumenal 9 kDa protein (P9) (Fragment)
MD13G1066000	Protein GDAP2 homolog
MD13G1070200	Expansin-A1 (AtEXPA1) (Alpha-expansin-1) (At-EXP1) (AtEx1) (Ath-ExpAlpha-1.2)
MD13G1072300	Zinc-finger homeodomain protein 11 (AtZHD11) (Transcription factor HB29) (AtHB-29) (Zinc finger homeodomain transcription factor 1)
MD13G1072700	Probable methyltransferase PMT2 (EC 2.1.1.-)
MD13G1073700	Ultraviolet-B receptor UVR8 (Protein UV-B RESISTANCE 8) (RCC1 domain-containing protein UVR8)
MD13G1085700	Metalloendoproteinase 2-MMP (At2-MMP) (EC 3.4.24.-)
MD13G1087300	Protein PLASTID REDOX INSENSITIVE 2, chloroplastic
MD13G1090300	Probable carotenoid cleavage dioxygenase 4, chloroplastic (AtCCD4) (EC 1.14.99.-) (AtNCED4)
MD13G1091200	RNA-binding protein 25 (Arg/Glu/Asp-rich protein of 120 kDa) (RED120) (Protein S164) (RNA-binding motif protein 25) (RNA-binding region-containing protein 7)
MD13G1091700	Pre-mRNA-processing factor 17 (Cell division cycle 40 homolog) (EH-binding protein 3) (Ehb3) (PRP17 homolog) (hPRP17)
MD13G1094000	1,4-dihydroxy-2-naphthoyl-CoA synthase, peroxisomal (DHNS) (EC 4.1.3.36) (Enoyl-CoA hydratase/isomerase D) (ECHID) (Naphthoate synthase)
MD13G1095100	Probable BOI-related E3 ubiquitin-protein ligase 3 (EC 2.3.2.27) (RING-type E3 ubiquitin transferase BRG3)
MD13G1098000	Anthranilate phosphoribosyltransferase (EC 2.4.2.18)
MD13G1099800	Oviduct-specific glycoprotein (Estrogen-dependent oviduct protein) (Oviductal glycoprotein) (Oviductin)
MD13G1102300	Copper methylamine oxidase (EC 1.4.3.21) (MAOXII) (Primary amine oxidase)
MD13G1103800	Cytochrome P450 71B37 (EC 1.14.-.-)
MD13G1105800	Oxysterol-binding protein-related protein 1D (OSBP-related protein 1D)
MD13G1106700	Photosystem II core complex proteins psbY, chloroplastic (L-arginine-metabolizing enzyme) (L-AME) [Cleaved into: Photosystem II protein psbY-1, chloroplastic (psbY-A1); Photosystem II protein psbY-2, chloroplastic (psbY-A2)]
MD13G1108600	Protein HHL1, chloroplastic (Hypersensitive to high light 1)
MD13G1109000	Vinorine synthase (EC 2.3.1.160)
MD13G1109800	Trihelix transcription factor GT-1 (Trihelix DNA-binding protein GT-1)
MD13G1112000	3-oxoacyl-[acyl-carrier-protein] reductase, chloroplastic (EC 1.1.1.100) (3-ketoacyl-acyl carrier protein reductase)
MD13G1115400	NADH dehydrogenase [ubiquinone] flavoprotein 1, mitochondrial (EC 1.6.99.3) (EC 7.1.1.2)
MD13G1116900	Probable serine/threonine-protein kinase DDB_G0277165 (EC 2.7.11.1)
MD13G1118800	REF/SRPP-like protein At1g67360
MD13G1119000	F-box protein At1g67340
MD13G1119200	Chaperone protein DnaJ
MD13G1124200	Serine/threonine-protein kinase PBS1 (EC 2.7.11.1) (AvrPphB susceptible protein 1)
MD13G1125800	Zinc finger protein CONSTANS-LIKE 14
MD13G1127800	Putative pentatricopeptide repeat-containing protein At5g13230, mitochondrial
MD13G1130000	Trihelix transcription factor ASR3 (Protein ARABIDOPSIS SH4-RELATED3)
MD13G1131000	Glycine--tRNA ligase, mitochondrial 1 (EC 6.1.1.14) (Diadenosine tetraphosphate synthetase) (Ap4A synthetase) (EC 2.7.7.-) (Glycyl-tRNA synthetase 1) (GlyRS-1)
MD13G1131400	Transaldolase (EC 2.2.1.2)
MD13G1132200	UDP-N-acetylglucosamine--N-acetylmuramyl-(pentapeptide) pyrophosphoryl-undecaprenol N-acetylglucosamine transferase (EC 2.4.1.227) (Undecaprenyl-PP-MurNAc-pentapeptide-UDPGlcNAc GlcNAc transferase)
MD13G1135000	Eukaryotic peptide chain release factor subunit 1-3 (Eukaryotic release factor 1-3) (eRF1-3) (Omnipotent suppressor protein 1 homolog 3) (SUP1 homolog 3)
MD13G1135400	Succinate dehydrogenase cytochrome b556 subunit (Cytochrome b-556)
MD13G1135600	Probable glycosyltransferase At3g07620 (EC 2.4.-.-)
MD13G1139700	CBL-interacting serine/threonine-protein kinase 1 (EC 2.7.11.1) (SNF1-related kinase 3.16) (SOS2-like protein kinase PKS13)
MD13G1141300	Squamosa promoter-binding-like protein 1
MD13G1142700	RuBisCO large subunit-binding protein subunit alpha, chloroplastic (60 kDa chaperonin subunit alpha) (CPN-60 alpha)
MD13G1150500	Flowering time control protein FCA
MD13G1153500	ATP-citrate synthase beta chain protein 1 (ATP-citrate synthase B-1) (EC 2.3.3.8) (ATP-citrate lyase B-1) (Citrate cleavage enzyme B-1)
MD13G1156500	Serine/threonine-protein phosphatase 4 regulatory subunit 3 (SMEK homolog 1)
MD13G1162200	Pumilio homolog 24 (APUM-24) (AtPUM24)
MD13G1169000	Alanyl-tRNA editing protein AlaX-L (AlaX-L) (Alanyl-tRNA deacylase AlaX-L)
MD13G1172600	Lipase (EC 3.1.1.3) (Triacylglycerol lipase)
MD13G1173800	dTDP-glucose 4,6-dehydratase (EC 4.2.1.46)
MD13G1176900	DNA topoisomerase 1 beta (EC 5.6.2.1) (DNA topoisomerase 1)
MD13G1184600	Thaumatin-like protein
MD13G1184700	Probable calcium-binding protein CML27 (Calmodulin-like protein 27)
MD13G1184800	Basic 7S globulin (SBg7S) (Bg) [Cleaved into: Basic 7S globulin high kDa subunit; Basic 7S globulin low kDa subunit]
MD13G1185900	E3 ubiquitin-protein ligase RHF1A (EC 2.3.2.27) (RING-H2 finger F1a) (RING-H2 zinc finger protein RHF1a) (RING-type E3 ubiquitin transferase RHF1A)
MD13G1192100	Phosphatidylinositol transfer protein 3 (CRAL-TRIO domain-containing protein pitC) (Random slug protein 5)
MD13G1192500	Serine/threonine-protein kinase WNK1 (AtWNK1) (EC 2.7.11.1) (Protein kinase with no lysine 1)
MD13G1195500	Uncharacterized N-acetyltransferase p20 (EC 2.3.1.-)
MD13G1197300	Pentatricopeptide repeat-containing protein At3g22670, mitochondrial
MD13G1200600	Early light-induced protein 1, chloroplastic
MD13G1201400	Protein argonaute 10 (Protein PINHEAD) (Protein ZWILLE)
MD13G1202800	Uncharacterized protein 6
MD13G1203800	LysM domain receptor-like kinase 3 (LysM-containing receptor-like kinase 3) (MtLYK3) (EC 2.7.11.1) (LysM receptor kinase K1B) (Protein HAIR CURLING)
MD13G1207100	Lon protease homolog 2, peroxisomal (EC 3.4.21.53)
MD13G1209100	TNF receptor-associated factor homolog 1a (MATH domain-containing protein At5g43560) (Protein MUTANT SNC1-ENHANCING 14)
MD13G1215400	Putative pentatricopeptide repeat-containing protein At3g23330
MD13G1217900	GPI transamidase component PIG-T (Phosphatidylinositol-glycan biosynthesis class T protein)
MD13G1218700	Cyanate hydratase (Cyanase) (EC 4.2.1.104) (Cyanate hydrolase) (Cyanate lyase)
MD13G1238400	Transcription factor TCP7
MD13G1239300	Protein CHLOROPLAST IMPORT APPARATUS 2
MD13G1241000	Calcium-transporting ATPase 10, plasma membrane-type (EC 7.2.2.10) (Ca(2+)-ATPase isoform 10)
MD13G1243800	Conserved oligomeric Golgi complex subunit 6 (COG complex subunit 6) (Component of oligomeric Golgi complex 6)
MD13G1245500	Pumilio homolog 6, chloroplastic (APUM-6) (AtPUM6)
MD13G1267400	Calmodulin-binding protein 60 B
MD13G1271600	Probable transcription factor PosF21 (bZIP transcription factor 59) (AtbZIP59)
MD13G1272500	Protein FAR1-RELATED SEQUENCE 5
MD13G1274600	UDP-glucuronate 4-epimerase 1 (EC 5.1.3.6) (UDP-glucuronic acid epimerase 1) (AtUGlcAE3)
MD13G1274800	5'-deoxynucleotidase HDDC2 (EC 3.1.3.89) (HD domain-containing protein 2)
MD13G1277900	Protein fluG
MD13G1281900	Adenosylhomocysteinase (AdoHcyase) (EC 3.3.1.1) (S-adenosyl-L-homocysteine hydrolase)
MD13G1284800	Beta-amyrin 28-monooxygenase (EC 1.14.14.126) (Beta-amyrin 28-oxidase) (Cytochrome P450 CYP716A52v2) (Oleanic acid synthase) (PgOAS)
MD14G1000200	Apyrase 2 (AtAPY2) (EC 3.6.1.5) (ATP-diphosphatase) (ATP-diphosphohydrolase) (Adenosine diphosphatase) (ADPase) (NTPDase) (Nucleoside triphosphate diphosphohydrolase 2)
MD14G1001800	Glucan endo-1,3-beta-glucosidase 8 (EC 3.2.1.39) ((1->3)-beta-glucan endohydrolase 8) ((1->3)-beta-glucanase 8) (Beta-1,3-endoglucanase 8) (Beta-1,3-glucanase 8)
MD14G1003500	5'-adenylylsulfate reductase-like 5 (Adenosine 5'-phosphosulfate reductase-like 5) (APR-like 5) (AtAPRL5)
MD14G1011000	Uncharacterized protein ycf37
MD14G1012400	ELMO domain-containing protein A
MD14G1014600	Enolase (EC 4.2.1.11) (2-phospho-D-glycerate hydro-lyase) (2-phosphoglycerate dehydratase)
MD14G1017700	1,4-alpha-glucan-branching enzyme 1, chloroplastic/amyloplastic (EC 2.4.1.18) (Starch branching enzyme I)
MD14G1018800	60S acidic ribosomal protein P2
MD14G1019000	IQ domain-containing protein IQM3 (IQ motif-containing protein 3)
MD14G1022500	Protein BIC1 (BLUE-LIGHT INHIBITOR OF CRYPTOCHROMES 1)
MD14G1023200	Uncharacterized protein At5g03900, chloroplastic
MD14G1031300	Probable UDP-N-acetylglucosamine--peptide N-acetylglucosaminyltransferase SPINDLY (EC 2.4.1.255) (PhSPY)
MD14G1044400	Prolycopene isomerase, chloroplastic (CrtISO) (EC 5.2.1.13) (Carotenoid isomerase)
MD14G1046700	Ubiquitin carboxyl-terminal hydrolase 13 (EC 3.4.19.12) (Deubiquitinating enzyme 13) (AtUBP13) (Ubiquitin thioesterase 13) (Ubiquitin-specific-processing protease 13)
MD14G1050700	4-coumarate--CoA ligase-like 6 (EC 6.2.1.-) (4-coumarate--CoA ligase isoform 7) (At4CL7)
MD14G1054100	Stress response protein NST1
MD14G1060900	TBCC domain-containing protein 1
MD14G1067500	Chaperone protein dnaJ 10 (AtDjC10) (AtJ10)
MD14G1069300	Guanylate kinase 2 (AtGK2) (EC 2.7.4.8) (GMP kinase 2)
MD14G1070300	Probable galactinol--sucrose galactosyltransferase 2 (EC 2.4.1.82) (Protein SEED IMBIBITION 2) (Raffinose synthase 2)
MD14G1072000	Magnesium-chelatase subunit ChlH, chloroplastic (Mg-chelatase subunit H) (EC 6.6.1.1) (ABA-binding protein) (Mg-protoporphyrin IX chelatase subunit ChlH) (Protein CONDITIONAL CHLORINA) (Protein GENOMES UNCOUPLED 5) (Protein RAPID TRANSPIRATION IN DETACHED LEAVES 1)
MD14G1077000	Putative calcium-transporting ATPase 11, plasma membrane-type (EC 7.2.2.10) (Ca(2+)-ATPase isoform 11)
MD14G1083200	Probable calcium-binding protein CML36 (Calmodulin-like protein 36)
MD14G1084900	40S ribosomal protein S10-1
MD14G1088500	Sigma factor binding protein 2, chloroplastic (Sigma factor binding protein II) (VQ motif-containing protein 16) (AtVQ16)
MD14G1090200	RNA exonuclease 4 (EC 3.1.-.-) (Exonuclease XPMC2) (Prevents mitotic catastrophe 2 protein homolog)
MD14G1101200	Alpha-L-arabinofuranosidase 1 (AtASD1) (EC 3.2.1.55) (Beta-D-xylosidase) (EC 3.2.1.-)
MD14G1105700	Probable carotenoid cleavage dioxygenase 4, chloroplastic (AtCCD4) (EC 1.14.99.-) (AtNCED4)
MD14G1109300	Glycine-rich protein A3
MD14G1109700	Phosphoglycerate mutase-like protein AT74 (At-74)
MD14G1110300	Probable polygalacturonase (PG) (EC 3.2.1.15) (Pectinase)
MD14G1110400	Mitogen-activated protein kinase 4 (AtMPK4) (MAP kinase 4) (EC 2.7.11.24)
MD14G1114200	Tubby-like F-box protein 2 (AtTLP2)
MD14G1119100	Translation initiation factor IF-2
MD14G1124000	Protein transport protein SEC23
MD14G1125000	Nuclear pore complex protein NUP62 (Nucleoporin 62) (NP62) (Protein EMBRYO DEFECTIVE 2766)
MD14G1126900	Transcription factor MYC4 (AtMYC4) (Basic helix-loop-helix protein 4) (AtbHLH4) (bHLH 4) (Transcription factor EN 37) (bHLH transcription factor bHLH004)
MD14G1128800	RING-H2 finger protein ATL22 (EC 2.3.2.27) (RING-type E3 ubiquitin transferase ATL22)
MD14G1129200	Nucleoside diphosphate kinase IV, chloroplastic/mitochondrial (NDK IV) (NDP kinase IV) (NDPK IV) (EC 2.7.4.6) (Nucleoside diphosphate kinase 4)
MD14G1131300	B2 protein
MD14G1132200	Cellulose synthase-like protein G3 (AtCslG3) (EC 2.4.1.-)
MD14G1133400	Bidirectional sugar transporter SWEET7 (AtSWEET7) (Protein SUGARS WILL EVENTUALLY BE EXPORTED TRANSPORTERS 7)
MD14G1140900	Caffeic acid 3-O-methyltransferase 2 (CAOMT-2) (COMT-2) (EC 2.1.1.68) (S-adenosysl-L-methionine:caffeic acid 3-O-methyltransferase 2)
MD14G1148600	Transcription factor ICE1 (Basic helix-loop-helix protein 116) (AtbHLH116) (bHLH 116) (Inducer of CBF expression 1) (Transcription factor EN 45) (Transcription factor SCREAM) (bHLH transcription factor bHLH116)
MD14G1149600	Transcription factor bHLH137 (Basic helix-loop-helix protein 137) (AtbHLH137) (bHLH 137) (Transcription factor EN 89) (bHLH transcription factor bHLH137)
MD14G1152400	Protein DEK
MD14G1152500	60S ribosomal protein L7a-2
MD14G1155600	Probable galactarate transporter (D-galactarate permease)
MD14G1157300	Serine/threonine-protein kinase RIO1 (EC 2.7.11.1) (EC 3.6.3.-) (RIO kinase 1)
MD14G1157800	Exocyst complex component EXO70B1 (AtExo70b1) (Exocyst subunit Exo70 family protein B1)
MD14G1162300	3-oxoacyl-[acyl-carrier-protein] reductase, chloroplastic (EC 1.1.1.100) (3-ketoacyl-acyl carrier protein reductase)
MD14G1164800	Callose synthase 10 (EC 2.4.1.34) (1,3-beta-glucan synthase) (Protein CHORUS) (Protein GLUCAN SYNTHASE-LIKE 8)
MD14G1170900	Elongation factor Tu, chloroplastic (EF-Tu)
MD14G1173000	Histone deacetylase 6 (AtHDA6) (EC 3.5.1.98)
MD14G1174200	Disease resistance protein RPM1 (Resistance to Pseudomonas syringae protein 3)
MD14G1179900	Serine/threonine-protein kinase ATM (EC 2.7.11.1) (Ataxia telangiectasia mutated homolog) (AtATM)
MD14G1185500	Calmodulin-binding protein 60 A
MD14G1186000	U-box domain-containing protein 38 (EC 2.3.2.27) (Plant U-box protein 38) (RING-type E3 ubiquitin transferase PUB38)
MD14G1189800	Probable myosin-binding protein 6
MD14G1190900	AAA-ATPase ASD, mitochondrial (EC 3.6.1.3) (AAA-ATPase 1) (Protein ATPASE-IN-SEED-DEVELOPMENT)
MD14G1192000	Inactive ubiquitin carboxyl-terminal hydrolase 54 (Inactive ubiquitin-specific peptidase 54)
MD14G1193500	Lysine-specific demethylase 7A (EC 1.14.11.-) (JmjC domain-containing histone demethylation protein 1D) (Lysine-specific demethylase 7)
MD14G1198100	mRNA cap guanine-N7 methyltransferase (EC 2.1.1.56) (mRNA (guanine-N(7)-)-methyltransferase) (mRNA cap methyltransferase)
MD14G1198400	NAP1-related protein 2 (Nucleosome/chromatin assembly factor group A5) (Protein SET homolog 2)
MD14G1202900	2-hydroxy-palmitic acid dioxygenase mpo1 (EC 1.18.4.-) (Metabolism of phytosphingosine to odd-numbered fatty acids protein 1) (Metabolism of PHS to odd-numbered FA protein 1)
MD14G1203000	NAC domain-containing protein 100 (ANAC100) (AtNAC5)
MD14G1209100	AT-rich interactive domain-containing protein 2 (ARID domain-containing protein 2) (ARID and ELM2 domain-containing protein 2)
MD14G1213600	Protein LONGIFOLIA 2 (Protein TON1 RECRUITING MOTIF 1)
MD14G1214300	Pentatricopeptide repeat-containing protein PNM1, mitochondrial (PPR PROTEIN LOCALIZED TO THE NUCLEUS AND MITOCHONDRIA 1)
MD14G1219000	Calcium sensing receptor, chloroplastic (Sulfurtransferase 3) (AtStr3)
MD14G1221900	DNA mismatch repair protein MSH2 (AtMSH2) (MutS protein homolog 2)
MD14G1222300	Histone deacetylase 15 (EC 3.5.1.98)
MD14G1223300	ATP-dependent Clp protease adapter protein CLPS1, chloroplastic
MD14G1224200	DENN domain and WD repeat-containing protein SCD1 (Protein STOMATAL CYTOKINESIS DEFECTIVE 1)
MD14G1225700	Aluminum-activated malate transporter 9 (AtALMT9)
MD14G1241800	Methylecgonone reductase (MecgoR) (EC 1.1.1.334)
MD14G1243400	Protein REVEILLE 7 (Early-phytochrome-responsive 1) (MYB-related transcription factor EPR1)
MD14G1243900	Protein argonaute 1
MD15G1003200	ATP-dependent zinc metalloprotease FTSH, chloroplastic (EC 3.4.24.-) (DS9)
MD15G1003500	4-coumarate--CoA ligase-like 5 (EC 6.2.1.-) (4-coumarate--CoA ligase isoform 9) (At4CL9) (Peroxisomal OPC-8:0-CoA ligase 1)
MD15G1006000	Serine/threonine-protein kinase STY46 (EC 2.7.11.1) (Serine/threonine/tyrosine-protein kinase 46)
MD15G1006300	Plastocyanin, chloroplastic
MD15G1010700	Synaptotagmin-2 (NTMC2T1.2) (Synaptotagmin B)
MD15G1014100	ATP sulfurylase 2 (EC 2.7.7.4)
MD15G1014400	Auxin response factor 5 (Auxin-responsive protein IAA24) (Transcription factor MONOPTEROS)
MD15G1014600	Zinc finger CCCH domain-containing protein 6 (AtC3H6)
MD15G1016400	1-acylglycerol-3-phosphate O-acyltransferase (EC 2.3.1.51) (Lipid droplet-binding protein CGI-58 homolog)
MD15G1016900	Protein ACCUMULATION AND REPLICATION OF CHLOROPLASTS 6, chloroplastic
MD15G1022500	bZIP transcription factor 44 (AtbZIP44)
MD15G1023700	Jasmonate O-methyltransferase (EC 2.1.1.141) (S-adenosyl-L-methionine:jasmonic acid carboxyl methyltransferase)
MD15G1024000	Mannan endo-1,4-beta-mannosidase 7 (EC 3.2.1.78) (Beta-mannanase 7) (Endo-beta-1,4-mannanase 7) (AtMAN7)
MD15G1024100	Bifunctional dihydroflavonol 4-reductase/flavanone 4-reductase (Dihydroflavonol 4-reductase) (DFR) (EC 1.1.1.219) (Dihydrokaempferol 4-reductase) (Flavanone 4-reductase) (FNR) (EC 1.1.1.234)
MD15G1024300	Auxilin-like protein 1
MD15G1026400	Sugar transporter ERD6-like 6
MD15G1028000	Uncharacterized protein At1g01500
MD15G1029200	J domain-containing protein required for chloroplast accumulation response 1
MD15G1029900	COP9 signalosome complex subunit 4 (AtS4) (Signalosome subunit 4) (Constitutive photomorphogenesis protein 8) (Protein FUSCA 4)
MD15G1030000	Uncharacterized membrane protein At1g75140
MD15G1039300	CBL-interacting serine/threonine-protein kinase 25 (EC 2.7.11.1) (SNF1-related kinase 3.25) (SOS2-like protein kinase PKS25)
MD15G1042400	L10-interacting MYB domain-containing protein
MD15G1045000	Zinc finger protein CONSTANS-LIKE 4
MD15G1049800	Uncharacterized oxidoreductase C1739.08c (EC 1.-.-.-)
MD15G1052100	Mechanosensitive ion channel protein 10 (Mechanosensitive channel of small conductance-like 10) (MscS-Like protein 10) (AtMSL10)
MD15G1053900	Probable 28S rRNA (cytosine-C(5))-methyltransferase (EC 2.1.1.-) (NOL1-related protein) (NOL1R) (NOL1/NOP2/Sun domain family member 5) (Williams-Beuren syndrome chromosomal region 20A protein)
MD15G1054400	Aminopeptidase M1 (EC 3.4.11.2) (Alpha-aminoacylpeptide hydrolase)
MD15G1054500	Protein phosphatase 2C 16 (AtPP2C16) (EC 3.1.3.16) (AtP2C-HA) (Protein HYPERSENSITIVE TO ABA 1) (Protein phosphatase 2C HAB1) (PP2C HAB1)
MD15G1057000	Graves disease carrier protein (GDC) (Graves disease autoantigen) (GDA) (Mitochondrial solute carrier protein homolog) (Solute carrier family 25 member 16)
MD15G1058400	UDP-sulfoquinovose synthase, chloroplastic (EC 3.13.1.1) (SoSQD1) (Sulfite:UDP-glucose sulfotransferase) (Sulfolipid biosynthesis protein)
MD15G1059100	Multifunctional 2-oxoglutarate metabolism enzyme (2-hydroxy-3-oxoadipate synthase) (HOA synthase) (HOAS) (EC 2.2.1.5) (2-oxoglutarate carboxy-lyase) (2-oxoglutarate decarboxylase) (Alpha-ketoglutarate decarboxylase) (KG decarboxylase) (KGD) (EC 4.1.1.71) (Alpha-ketoglutarate-glyoxylate carboligase) [Includes: 2-oxoglutarate dehydrogenase E1 component (ODH E1 component) (EC 1.2.4.2) (Alpha-ketoglu…
MD15G1062500	Zinc finger CCCH domain-containing protein 49 (AtC3H49)
MD15G1068000	Exocyst complex component EXO70A1 (AtExo70a1) (Exocyst subunit Exo70 family protein A1)
MD15G1071600	QWRF motif-containing protein 2
MD15G1077300	F-box protein At1g47056
MD15G1083600	Protein WEAK CHLOROPLAST MOVEMENT UNDER BLUE LIGHT 1 (Protein WEB1)
MD15G1097000	Transcription factor MYB3R-4 (Myb-related protein 3R-4) (Protein ENHANCED DEFECTIVE CYTOKINESIS)
MD15G1098800	BURP domain protein RD22 (Dehydration-responsive protein RD22)
MD15G1102400	Glycosyltransferase family protein 64 C3 (GT64 C3) (EC 2.4.1.-)
MD15G1106500	Flagellar attachment zone protein 1
MD15G1115600	PHD finger protein 3
MD15G1116900	Probable 2-oxoglutarate-dependent dioxygenase AOP1.2 (EC 1.14.11.-)
MD15G1117100	Transcriptional corepressor LEUNIG (Protein ROTUNDA2)
MD15G1127000	Protein FAR1-RELATED SEQUENCE 6
MD15G1129100	Protein TPR3 (Aberrant spikelet and panicle1-related 1) (Protein ASP1-RELATED 1) (OsASPR1) (Topless-related protein 1) (OsTPR1) (Topless-related protein 3)
MD15G1131200	Aberrant root formation protein 4
MD15G1133100	UDP-sugar pyrophosphorylase (EC 2.7.7.64) (UDP-galactose/glucose pyrophosphorylase) (UGGPase)
MD15G1134800	Proline-rich receptor-like protein kinase PERK12 (EC 2.7.11.1) (Proline-rich extensin-like receptor kinase 12) (AtPERK12) (Protein INFLORESCENCE GROWTH INHIBITOR 1)
MD15G1137600	Uncharacterized protein ycf17 (ORF48)
MD15G1139200	Histone H4
MD15G1140200	Cleft lip and palate transmembrane protein 1 homolog
MD15G1141300	Adenine DNA glycosylase (EC 3.2.2.31) (MutY homolog) (AtMYH)
MD15G1141500	E3 ubiquitin ligase BIG BROTHER-related (AtBBR) (EC 2.3.2.27) (RING-type E3 ubiquitin transferase BIG BROTHER-related)
MD15G1143100	La-related protein 6B (AtLARP6b) (VirF-interacting protein FIP1)
MD15G1144400	1-acyl-sn-glycerol-3-phosphate acyltransferase BAT2, chloroplastic (EC 2.3.1.51) (EC 2.3.1.n4) (Lysophosphatidyl acyltransferase 1) (Protein BRASSICA ACYLTRANSFERASE 2)
MD15G1147100	Formin-like protein 1 (OsFH1)
MD15G1148100	Probable phosphoinositide phosphatase SAC9 (AtSAC9) (EC 3.1.3.-) (Protein SUPPRESSOR OF ACTIN 9) (SAC domain protein 9)
MD15G1160400	110 kDa U5 small nuclear ribonucleoprotein component CLO (Protein CLOTHO) (Protein GAMETOPHYTE FACTOR 1) (Protein MATERNAL EFFECT EMBRYO ARREST 5) (Protein VAJRA-1) (SNU114 homolog)
MD15G1165500	N-alpha-acetyltransferase 35, NatC auxiliary subunit (Embryonic growth-associated protein) (Protein MAK10 homolog)
MD15G1172200	Protein still life, isoforms C/SIF type 2
MD15G1173600	Probable sugar phosphate/phosphate translocator At4g32390
MD15G1188400	Leucine-rich repeat extensin-like protein 4 (AtLRX4) (LRR/EXTENSIN4) (Cell wall hydroxyproline-rich glycoprotein)
MD15G1189100	VIN3-like protein 1 (Protein VERNALIZATION 5)
MD15G1191900	Elongation factor Ts (EF-Ts)
MD15G1195800	Protein phosphatase 2C 56 (AtPP2C56) (EC 3.1.3.16) (Protein ABSCISIC ACID-INSENSITIVE 1) (Protein phosphatase 2C ABI1) (PP2C ABI1)
MD15G1200700	Glutathione hydrolase 3 (EC 3.4.19.13) (Gamma-glutamyltransferase 3) (Gamma-glutamyltranspeptidase 3) (EC 2.3.2.2) (Gamma-glutamyltranspeptidase 4)
MD15G1202300	Zinc protease PQQL-like (EC 3.4.24.-)
MD15G1205300	Tetraspanin-2
MD15G1209000	DNA repair protein recA homolog 3, mitochondrial (Recombinase A homolog 3)
MD15G1211600	Protein ALP1-like (EC 3.1.-.-)
MD15G1215200	Acyl-CoA-binding protein (ACBP)
MD15G1215300	Stress-response A/B barrel domain-containing protein UP3 (Unknown protein 3)
MD15G1216200	12-oxophytodienoate reductase 3 (EC 1.3.1.42) (12-oxophytodienoate-10,11-reductase 3) (OPDA-reductase 3) (LeOPR3)
MD15G1218800	Subtilisin-like protease SBT1.8 (EC 3.4.21.-) (Subtilase subfamily 1 member 8) (AtSBT1.8)
MD15G1219600	Methylthioribose-1-phosphate isomerase (M1Pi) (MTR-1-P isomerase) (EC 5.3.1.23) (S-methyl-5-thioribose-1-phosphate isomerase) (Translation initiation factor eIF-2B subunit alpha/beta/delta-like protein)
MD15G1220100	Sm-like protein LSM1B (AtLSM1b)
MD15G1221800	3-oxoacyl-[acyl-carrier-protein] synthase II, chloroplastic (EC 2.3.1.41) (Beta-ketoacyl-acyl-carrier-protein synthase II) (AtKAS2) (Beta-ketoacyl-ACP synthetase 2) (Protein FATTY ACID BIOSYNTHESIS 1)
MD15G1221900	RRP12-like protein
MD15G1223500	Sucrose synthase (EC 2.4.1.13) (Sucrose-UDP glucosyltransferase)
MD15G1225700	Vacuolar protein sorting-associated protein 27 (Golgi retention defective protein 11)
MD15G1228000	Probable RNA-binding protein ARP1 (ABA-regulated RNA-binding protein 1)
MD15G1229000	Exosome complex exonuclease RRP44 homolog A (RRP44 homolog A) (EC 3.1.13.-) (EC 3.1.26.-) (Protein EMBRYO DEFECTIVE 2763) (Ribosomal RNA-processing protein 44A) (AtRRP44A)
MD15G1234400	Endochitinase (EC 3.2.1.14)
MD15G1236600	Rhodanese-like domain-containing protein 15, chloroplastic (Protein DARK INDUCIBLE 1) (Senescence-associated protein 1) (AtSEN1) (Sulfurtransferase 15) (AtStr15)
MD15G1237000	Serine/arginine-rich splicing factor SR45a (At-SR45A) (AtSR45a) (Protein TRANSFORMER2-like) (atTra2)
MD15G1241400	Protein MID1-COMPLEMENTING ACTIVITY 1
MD15G1245400	Calcium-dependent protein kinase 28 (EC 2.7.11.1)
MD15G1250800	CDP-diacylglycerol--glycerol-3-phosphate 3-phosphatidyltransferase (EC 2.7.8.5) (Phosphatidylglycerophosphate synthase) (PGP synthase)
MD15G1253900	Dehydrin COR47 (Cold-induced COR47 protein)
MD15G1256500	Salicylate carboxymethyltransferase (EC 2.1.1.274) (S-adenosyl-L-methionine:salicylate acid carboxylmethyltransferase) (CbSAMT) (Salicylate O-methyltransferase)
MD15G1257200	Serendipity locus protein delta
MD15G1259500	Tubby-like F-box protein 5 (OsTLP5) (Tubby-like F-box protein 8) (OsTLP8)
MD15G1262300	Phosphatidylinositol transfer protein 3 (CRAL-TRIO domain-containing protein pitC) (Random slug protein 5)
MD15G1265700	Pentatricopeptide repeat-containing protein At4g36680, mitochondrial
MD15G1269900	Probable galacturonosyltransferase-like 2 (EC 2.4.1.-)
MD15G1271600	Histone-lysine N-methyltransferase SUVR5 (EC 2.1.1.-) (C2H2 zinc finger-SET histone methyltransferase) (Protein C2H2 SET) (Protein SET DOMAIN GROUP 6) (Suppressor of variegation 3-9-related protein 5) (Su(var)3-9-related protein 5)
MD15G1273400	Thioredoxin-like protein HCF164, chloroplastic (Protein HIGH CHLOROPHYLL FLUORESCENCE 164)
MD15G1273700	Wall-associated receptor kinase-like 14 (EC 2.7.11.-)
MD15G1282600	Calmodulin-like protein 30
MD15G1283100	Reticulocyte-binding protein 2 homolog a
MD15G1285300	Subtilisin-like protease SBT1.9 (EC 3.4.21.-) (Subtilase subfamily 1 member 9) (AtSBT1.9)
MD15G1286600	Ethylene-responsive transcription factor ERF008
MD15G1287500	Probable cysteine protease RD21C (EC 3.4.22.-)
MD15G1288500	Probable LRR receptor-like serine/threonine-protein kinase At4g37250 (EC 2.7.11.1)
MD15G1290300	Cytochrome P450 81E8 (EC 1.14.13.-)
MD15G1294900	Queuosine salvage protein
MD15G1295500	Glucan endo-1,3-beta-glucosidase 1 (EC 3.2.1.39) ((1->3)-beta-glucan endohydrolase 1) ((1->3)-beta-glucanase 1) (Beta-1,3-endoglucanase 1) (Beta-1,3-glucanase 1)
MD15G1298900	Galactomannan galactosyltransferase 1 (EC 2.4.1.-)
MD15G1303800	Cysteine desulfurase, mitochondrial (EC 2.8.1.7) (NIFS homolog 1) (AtNIFS1) (Protein AtMtNifS)
MD15G1304800	Malate dehydrogenase, glyoxysomal (EC 1.1.1.37)
MD15G1308800	Probable mannitol dehydrogenase (EC 1.1.1.255) (NAD-dependent mannitol dehydrogenase)
MD15G1312400	O-fucosyltransferase 1 (O-FucT-1) (EC 2.4.1.-) (O-fucosyltransferase family protein)
MD15G1317200	Magnesium-transporting ATPase, P-type 1 (EC 7.2.2.14) (Mg(2+) transport ATPase, P-type 1)
MD15G1321400	Peroxidase 17 (Atperox P17) (EC 1.11.1.7) (ATP25a)
MD15G1329000	Bifunctional aspartate aminotransferase and glutamate/aspartate-prephenate aminotransferase (PhPPA-AT) (EC 2.6.1.1) (EC 2.6.1.78) (EC 2.6.1.79)
MD15G1330300	E3 ubiquitin-protein ligase MARCHF1 (EC 2.3.2.27) (Membrane-associated RING finger protein 1) (Membrane-associated RING-CH protein I) (MARCH-I) (RING-type E3 ubiquitin transferase MARCHF1)
MD15G1334000	Putative ribonuclease H protein At1g65750 (EC 3.1.26.4)
MD15G1334300	Polyadenylate-binding protein-interacting protein 7 (PABP-interacting protein 7) (Poly(A)-binding protein-interacting protein 7) (PAM2-containing protein CID7) (Protein CTC-INTERACTING DOMAIN 7)
MD15G1343900	Amino acid permease 2 (Amino acid transporter AAP2)
MD15G1349800	Long chain acyl-CoA synthetase 9, chloroplastic (EC 6.2.1.3)
MD15G1351200	LysM domain-containing GPI-anchored protein 1
MD15G1351900	Probable transaldolase 2 (EC 2.2.1.2)
MD15G1352000	Enhanced ethylene response protein 5 (Nuclear mRNA export protein THP1) (AtTHP1)
MD15G1356100	O-fucosyltransferase 1 (O-FucT-1) (EC 2.4.1.-) (O-fucosyltransferase family protein)
MD15G1357100	Phosphatidylinositol 4-phosphate 5-kinase 1 (AtPIP5K1) (EC 2.7.1.68) (1-phosphatidylinositol 4-phosphate kinase 1) (Diphosphoinositide kinase 1) (PtdIns(4)P-5-kinase 1)
MD15G1357900	Nitrate reductase [NADH] (NR) (EC 1.7.1.1)
MD15G1363000	60S ribosomal protein L30
MD15G1364200	Protein Ycf2
MD15G1365400	3-ketoacyl-CoA synthase 6 (KCS-6) (EC 2.3.1.199) (Cuticular protein 1) (Eceriferum 6) (Very long-chain fatty acid condensing enzyme 6) (VLCFA condensing enzyme 6)
MD15G1368000	Sugar transport protein 5 (Hexose transporter 5)
MD15G1369900	Cryptochrome-1 (AtCry) (Atcry1) (Blue light photoreceptor) (Protein BLUE LIGHT UNINHIBITED 1) (Protein ELONGATED HYPOCOTYL 4) (Protein OUT OF PHASE 2) (OOP2)
MD15G1372400	Protein EXORDIUM
MD15G1372900	Annexin D5 (AnnAt5)
MD15G1375200	TMV resistance protein N (EC 3.2.2.6)
MD15G1380600	Pyridoxine/pyridoxamine 5'-phosphate oxidase 1, chloroplastic (AtPPOX1) [Includes: Pyridoxine/pyridoxamine 5'-phosphate oxidase (EC 1.4.3.5) (PNP/PMP oxidase) (PNPOx) (Pyridoxal 5'-phosphate synthase); Probable NAD(P)HX epimerase (EC 5.1.99.6)]
MD15G1381100	E3 ubiquitin-protein ligase RNF135 (EC 2.3.2.27) (RING finger protein 135) (RING-type E3 ubiquitin transferase RNF135)
MD15G1383700	Aspartyl protease AED3 (EC 3.4.23.-) (Apoplastic EDS1-dependent protein 3)
MD15G1384100	AT-hook motif nuclear-localized protein 17
MD15G1387400	Interferon-induced protein with tetratricopeptide repeats 2 (IFIT-2) (ISG-54 K) (Interferon-induced 54 kDa protein) (IFI-54K) (P54)
MD15G1388900	E3 ubiquitin-protein ligase BRE1-like 2 (EC 2.3.2.27) (Protein HISTONE MONOUBIQUITINATION 2) (AtHUB2) (RING-type E3 ubiquitin transferase BRE1-like 2)
MD15G1391200	Phosphoenolpyruvate carboxykinase (ATP) (PEP carboxykinase) (PEPCK) (EC 4.1.1.49)
MD15G1393900	Protein DETOXIFICATION 48 (AtDTX48) (Multidrug and toxic compound extrusion protein 48) (MATE protein 48) (Protein ABNORMAL SHOOT 4) (Protein BUSH-AND-CHLOROTIC-DWARF 1) (Protein BCD1) (Protein ZRIZI)
MD15G1395600	Cytochrome c
MD15G1395700	Protein WVD2-like 7
MD15G1398600	Xylulose kinase (Xylulokinase) (EC 2.7.1.17)
MD15G1406700	Protein NRT1/ PTR FAMILY 5.10 (AtNPF5.10)
MD15G1407800	FT-interacting protein 1
MD15G1409800	Protein FAR1-RELATED SEQUENCE 6
MD15G1411600	Chlorophyll a-b binding protein CP24 10A, chloroplastic (CAB-10A) (LHCP)
MD15G1411800	Non-specific lipid-transfer protein-like protein At5g64080
MD15G1413200	BRASSINOSTEROID INSENSITIVE 1-associated receptor kinase 1 (AtBAK1) (BRI1-associated receptor kinase 1) (EC 2.7.10.1) (EC 2.7.11.1) (Protein ELONGATED) (Somatic embryogenesis receptor kinase 3) (AtSERK3) (Somatic embryogenesis receptor-like kinase 3)
MD15G1421600	Protrudin (Zinc finger FYVE domain-containing protein 27)
MD15G1422000	Protein RETICULATA-RELATED 5, chloroplastic
MD15G1427500	UDP-glucose:glycoprotein glucosyltransferase (EC 2.4.1.-) (EMS-mutagenized BRI1 suppressor 1) (Protein PRIORITY IN SWEET LIFE 2)
MD15G1432200	Protein EI24 homolog
MD15G1435700	60S ribosomal protein L3-2
MD15G1436200	Stromal 70 kDa heat shock-related protein, chloroplastic
MD15G1439000	Ras-related protein RABA2a (AtRABA2a) (Ras-related protein Rab11C) (AtRab11C)
MD15G1440400	Non-lysosomal glucosylceramidase (NLGase) (EC 3.2.1.45) (Beta-glucocerebrosidase 2) (Beta-glucosidase 2) (Bile acid beta-glucosidase GBA2) (Bile acid glucosyl transferase GBA2) (Cholesterol glucosyltransferase GBA2) (EC 2.4.1.-) (Cholesteryl-beta-glucosidase GBA2) (EC 3.2.1.104) (Glucosylceramidase 2)
MD16G1000400	Delta(24)-sterol reductase (EC 1.3.1.72) (Cell elongation protein diminuto)
MD16G1004700	Phytochrome-associated serine/threonine-protein phosphatase (EC 3.1.3.16) (PsFyPP)
MD16G1005600	Ferredoxin-thioredoxin reductase, variable chain (FTR-V) (Ferredoxin-thioredoxin reductase subunit A) (FTR-A)
MD16G1006400	ATP-dependent Clp protease adapter protein ClpS
MD16G1007700	Aldo-keto reductase family 4 member C10 (EC 1.1.1.-)
MD16G1008400	Pentatricopeptide repeat-containing protein At5g13770, chloroplastic
MD16G1009200	Plant UBX domain-containing protein 7 (PUX7)
MD16G1010600	Protein NRT1/ PTR FAMILY 8.3 (AtNPF8.3) (Histidine-transporting protein) (Peptide transporter PTR2)
MD16G1012600	Alpha-galactosidase 1 (AtAGAL1) (EC 3.2.1.22) (Alpha-D-galactoside galactohydrolase 1) (Melibiase 1)
MD16G1013100	IAA-alanine resistance protein 1
MD16G1015600	Putative receptor protein kinase ZmPK1 (EC 2.7.11.1)
MD16G1017900	Two-component response regulator ORR21 (OsRRB1)
MD16G1018400	E3 ubiquitin protein ligase RIE1 (EC 2.3.2.27) (Protein RING-FINGER FOR EMBRYOGENESIS 1) (RING-type E3 ubiquitin transferase RIE1)
MD16G1019600	Protein ALP1-like (EC 3.1.-.-)
MD16G1023300	DELLA protein GAIP-B (CmGAIP-B) (GAIP-B) (Gibberellic acid-insensitive phloem protein B)
MD16G1026600	Phytanoyl-CoA dioxygenase (EC 1.14.11.18) (Phytanoyl-CoA 2-hydroxylase)
MD16G1030900	Protein PIN-LIKES 2 (Auxin efflux carrier-like protein 2)
MD16G1033500	Fruit protein pKIWI502
MD16G1035600	LEAF RUST 10 DISEASE-RESISTANCE LOCUS RECEPTOR-LIKE PROTEIN KINASE-like 2.7 (EC 2.7.11.1) (Probable receptor-like serine/threonine-protein kinase LRK10L-2.7)
MD16G1041500	Ribosomal protein S12 methylthiotransferase RimO (S12 MTTase) (S12 methylthiotransferase) (EC 2.8.4.4) (Ribosomal protein S12 (aspartate-C(3))-methylthiotransferase) (Ribosome maturation factor RimO)
MD16G1042500	Ubiquitin carboxyl-terminal hydrolase 37 (EC 3.4.19.12) (Deubiquitinating enzyme 37) (Ubiquitin thioesterase 37) (Ubiquitin-specific-processing protease 37)
MD16G1044000	Protein NRT1/ PTR FAMILY 3.1 (AtNPF3.1)
MD16G1046900	tRNA-dihydrouridine synthase B (EC 1.3.1.-)
MD16G1047100	Lysine histidine transporter-like 6
MD16G1048100	Probable galacturonosyltransferase-like 3 (EC 2.4.1.-)
MD16G1049800	Protein CROWDED NUCLEI 1 (Protein KAKU2) (Protein LITTLE NUCLEI 1)
MD16G1053900	Probable sodium-coupled neutral amino acid transporter 6 (Na(+)-coupled neutral amino acid transporter 6) (Solute carrier family 38 member 6)
MD16G1054900	Phosphatidylinositol 4-kinase gamma 7 (AtPI4Kgamma7) (PI-4Kgamma7) (PI4K gamma 7) (EC 2.7.1.67) (Ubiquitin-like domain kinase gamma 7) (UbDK gamma 7)
MD16G1057000	Protein NSP-INTERACTING KINASE 2 (EC 2.7.11.1) (LRR receptor-like serine/threonine-protein kinase NIK2)
MD16G1057500	Choline/ethanolaminephosphotransferase 1 (EC 2.7.8.1) (EC 2.7.8.2) (Aminoalcohol phosphotransferase 1) (AtAAPT1)
MD16G1057800	Probable E3 ubiquitin-protein ligase HUL4 (EC 2.3.2.26) (HECT ubiquitin ligase 4) (HECT-type E3 ubiquitin transferase HUL4)
MD16G1057900	Putative transferase caf-17, mitochondrial (EC 2.1.-.-)
MD16G1061800	Pentatricopeptide repeat-containing protein At1g26460, mitochondrial
MD16G1064000	E3 ubiquitin-protein ligase TRIM32 (EC 2.3.2.27) (72 kDa Tat-interacting protein) (RING-type E3 ubiquitin transferase TRIM32) (Tripartite motif-containing protein 32) (Zinc finger protein HT2A)
MD16G1064900	Clp protease adapter protein ClpF, chloroplastic
MD16G1066300	Mitotic checkpoint protein BUB3.3 (Protein BUDDING UNINHIBITED BY BENZYMIDAZOL 3.3)
MD16G1066700	Cellulose synthase-like protein B3 (AtCslB3) (EC 2.4.1.-)
MD16G1069300	Cell division cycle and apoptosis regulator protein 1
MD16G1070600	Expansin-A1 (AtEXPA1) (Alpha-expansin-1) (At-EXP1) (AtEx1) (Ath-ExpAlpha-1.2)
MD16G1072100	Beta-1,3-galactosyltransferase GALT1 (EC 2.4.1.-) (Beta-1,3-galactosyltransferase 15) (Galactosyltransferase 1)
MD16G1076200	UDP-galactose/UDP-glucose transporter 3 (AtUTr3)
MD16G1078600	Probable serine/threonine-protein kinase PIX7 (EC 2.7.11.1)
MD16G1080300	Thioredoxin H2 (AtTrxh2) (Thioredoxin 2) (AtTRX2)
MD16G1083300	Transcription factor KUA1 (Myb-related protein H) (AtMYBH) (AtMYBS3) (MYBS3-homolg protein) (Protein KUODA1)
MD16G1083500	Glycosyltransferase family 92 protein RCOM_0530710 (EC 2.4.1.-)
MD16G1084900	Short chain dehydrogenase sol3 (EC 1.1.1.-) (Solanapyrone biosynthesis protein 3)
MD16G1088000	Nucleobase-ascorbate transporter 6 (AtNAT6)
MD16G1090200	Serine/arginine-rich splicing factor RSZ21A (RS-containing zinc finger protein 21A) (Os-RSZ21a) (Os-RSZp21a)
MD16G1091300	U-box domain-containing protein 19 (EC 2.3.2.27) (Plant U-box protein 19) (RING-type E3 ubiquitin transferase PUB19)
MD16G1095300	1,4-dihydroxy-2-naphthoyl-CoA synthase, peroxisomal (DHNS) (EC 4.1.3.36) (Enoyl-CoA hydratase/isomerase D) (ECHID) (Naphthoate synthase)
MD16G1097000	Protein NSP-INTERACTING KINASE 3 (EC 2.7.11.1) (LRR receptor-like serine/threonine-protein kinase NIK3)
MD16G1099500	SufE-like protein 2, chloroplastic (Protein SULFUR E 2)
MD16G1100200	GDSL esterase/lipase At3g26430 (EC 3.1.1.-) (Extracellular lipase At3g26430)
MD16G1100800	Nitric oxide synthase, endothelial (EC 1.14.13.39) (Constitutive NOS) (cNOS) (EC-NOS) (Endothelial NOS) (eNOS) (NOS type III) (NOSIII)
MD16G1101200	BTB/POZ domain-containing protein At1g67900
MD16G1102800	U-box domain-containing protein 12 (EC 2.3.2.27) (Plant U-box protein 12) (OsPUB12) (RING-type E3 ubiquitin transferase PUB12)
MD16G1103200	Protein-tyrosine-phosphatase MKP1 (EC 3.1.3.48) (Mitogen-activated protein kinase phosphatase 1) (AtMKP1)
MD16G1106200	Cleavage and polyadenylation specificity factor subunit CG7185
MD16G1109100	Salutaridinol 7-O-acetyltransferase (salAT) (EC 2.3.1.150)
MD16G1116600	U-box domain-containing protein 6 (EC 2.3.2.27) (Plant U-box protein 6) (RING-type E3 ubiquitin transferase PUB6)
MD16G1116800	Proteasome subunit beta type-5 (EC 3.4.25.1) (20S proteasome subunit E) (Proteasome epsilon chain)
MD16G1119400	F-box protein At1g67340
MD16G1120900	Histidine kinase 3 (EC 2.7.13.3) (Arabidopsis histidine kinase 3) (AtHK3) (Protein AUTHENTIC HIS-KINASE 3) (Protein ORESARA 12)
MD16G1124800	Serine/threonine-protein kinase PBS1 (EC 2.7.11.1) (AvrPphB susceptible protein 1)
MD16G1125800	NAC domain-containing protein 83 (ANAC083) (Protein VND-INTERACTING 2)
MD16G1130100	ADP-ribosylation factor GTPase-activating protein AGD3 (ARF GAP AGD3) (Protein ARF-GAP DOMAIN 3) (AtAGD3) (Protein FORKED 2) (Protein SCARFACE) (Protein VASCULAR NETWORK 3)
MD16G1137600	Squamosa promoter-binding-like protein 12
MD16G1141700	Transaldolase (EC 2.2.1.2)
MD16G1142500	UDP-N-acetylglucosamine--N-acetylmuramyl-(pentapeptide) pyrophosphoryl-undecaprenol N-acetylglucosamine transferase (EC 2.4.1.227) (Undecaprenyl-PP-MurNAc-pentapeptide-UDPGlcNAc GlcNAc transferase)
MD16G1145100	Respiratory burst oxidase homolog protein D (EC 1.11.1.-) (EC 1.6.3.-) (NADPH oxidase RBOHD) (AtRBOHD)
MD16G1150400	Galactokinase (EC 2.7.1.6) (Galactose kinase)
MD16G1152500	Capsid protein
MD16G1154000	ATP-citrate synthase beta chain protein 1 (ATP-citrate synthase B-1) (EC 2.3.3.8) (ATP-citrate lyase B-1) (Citrate cleavage enzyme B-1)
MD16G1157500	Dihydrolipoyl dehydrogenase 2, chloroplastic (ptLPD2) (EC 1.8.1.4) (Dihydrolipoamide dehydrogenase 2) (Protein LIPOAMIDE DEHYDROGENASE 2) (Pyruvate dehydrogenase complex E3 subunit 2) (E3-2) (PDC-E3 2)
MD16G1158300	Beta-D-xylosidase 1 (AtBXL1) (EC 3.2.1.-) (Alpha-L-arabinofuranosidase) (EC 3.2.1.55)
MD16G1158500	Phosphatidylinositol 3,4,5-trisphosphate 3-phosphatase and dual-specificity protein phosphatase daf-18 (EC 3.1.3.16) (EC 3.1.3.48) (EC 3.1.3.67) (Abnormal dauer formation protein 18)
MD16G1164500	Erlin-2-B (Endoplasmic reticulum lipid raft-associated protein 2-B) (Stomatin-prohibitin-flotillin-HflC/K domain-containing protein 2-B) (SPFH domain-containing protein 2-B)
MD16G1164700	RING-H2 finger protein ATL2 (EC 2.3.2.27) (Protein ARABIDOPSIS TOXICOS EN LEVADURA 2) (Protein ATL2) (RING-type E3 ubiquitin transferase ATL2)
MD16G1172600	Protein ALWAYS EARLY 3 (AtALY3)
MD16G1175300	Inactive beta-amylase 9 (1,4-alpha-D-glucan maltohydrolase) (Inactive beta-amylase 3)
MD16G1176500	Chaperone protein DnaJ
MD16G1177600	Squamosa promoter-binding-like protein 7
MD16G1177700	LEC14B homolog
MD16G1180600	BSD domain-containing protein 1
MD16G1186700	E3 ubiquitin-protein ligase RHF1A (EC 2.3.2.27) (RING-H2 finger F1a) (RING-H2 zinc finger protein RHF1a) (RING-type E3 ubiquitin transferase RHF1A)
MD16G1187200	Mitogen-activated protein kinase kinase kinase NPK1 (EC 2.7.11.25) (Nicotiana protein kinase 1)
MD16G1191300	Linoleate 9S-lipoxygenase 5 (EC 1.13.11.58) (Lipoxygenase 5) (AtLOX5)
MD16G1191400	Photosystem I reaction center subunit II, chloroplastic (PS I subunit 5) (Photosystem I 20 kDa subunit) (PSI-D)
MD16G1194000	FRIGIDA-like protein 4a
MD16G1195500	Ketol-acid reductoisomerase (NADP(+)) (KARI) (EC 1.1.1.86) (Acetohydroxy-acid isomeroreductase) (AHIR) (Alpha-keto-beta-hydroxylacyl reductoisomerase) (Ketol-acid reductoisomerase type 2) (Ketol-acid reductoisomerase type II) (Fragment)
MD16G1201400	ATP sulfurylase 1, chloroplastic (AtPS1) (EC 2.7.7.4)
MD16G1203100	Probable methyltransferase PMT13 (EC 2.1.1.-)
MD16G1208600	40S ribosomal protein S15
MD16G1209600	CWF19-like protein 2
MD16G1211000	TNF receptor-associated factor homolog 1a (MATH domain-containing protein At5g43560) (Protein MUTANT SNC1-ENHANCING 14)
MD16G1213200	DNA repair protein RAD5B (EC 3.6.4.-) (Putative SWI/SNF-related matrix-associated actin-dependent regulator of chromatin subfamily A member 3-like 3) (SMARCA3-like protein 3) (RAD5 homolog B) (AtRAD5B)
MD16G1230400	Haloacid dehalogenase-like hydrolase domain-containing protein At2g33255 (EC 3.1.3.-)
MD16G1231400	Activating molecule in BECN1-regulated autophagy protein 1
MD16G1234900	GATA transcription factor 1 (AtGATA-1)
MD16G1235300	Protein transport protein Sec24-like At4g32640
MD16G1236800	TORTIFOLIA1-like protein 2
MD16G1239700	Neuronal acetylcholine receptor subunit alpha-5
MD16G1243300	Transcription factor TCP7
MD16G1243600	U5 small nuclear ribonucleoprotein 40 kDa protein (U5 snRNP 40 kDa protein) (U5-40K) (38 kDa-splicing factor) (Prp8-binding protein) (hPRP8BP) (U5 snRNP-specific 40 kDa protein) (WD repeat-containing protein 57)
MD16G1245600	Calcium-transporting ATPase 10, plasma membrane-type (EC 7.2.2.10) (Ca(2+)-ATPase isoform 10)
MD16G1249500	Neurogenic locus notch homolog protein 1 (Notch 1) [Cleaved into: Notch 1 extracellular truncation (NEXT); Notch 1 intracellular domain (NICD)]
MD16G1250700	Large ribosomal RNA subunit accumulation protein YCED homolog 2, chloroplastic (Protein DUF177B)
MD16G1258200	Syntaxin-61 (AtSYP61) (Osmotic stress-sensitive mutant 1)
MD16G1260800	Protein FLX-like 2 (AtFLXL2)
MD16G1262600	N-alpha-acetyltransferase 60 (dNaa60) (EC 2.3.1.259) (EC 2.3.1.48) (NatF catalytic subunit)
MD16G1263200	RING-H2 finger protein ATL56 (EC 2.3.2.27) (RING-type E3 ubiquitin transferase ATL56)
MD16G1264100	Cyclic nucleotide-gated ion channel 17 (Cyclic nucleotide- and calmodulin-regulated ion channel 17)
MD16G1265000	Zinc finger protein CONSTANS-LIKE 5
MD16G1267100	Calmodulin-binding protein 60 B
MD16G1267600	Lon protease homolog 2, peroxisomal (EC 3.4.21.53)
MD16G1268900	DnaJ homolog subfamily C member 2
MD16G1272400	RNA-binding protein 34 (RNA-binding motif protein 34)
MD16G1273400	Uncharacterized protein At3g50808
MD16G1275900	Acetylornithine deacetylase (EC 3.5.1.16) (N-acetylornithinase) (AO) (Acetylornithinase) (NAO)
MD16G1276300	AP-2 complex subunit mu (Adaptor protein complex AP-2 subunit mu) (Adaptor protein-2 mu-adaptin) (Adaptor-related protein complex 2 subunit mu) (At-muA-Ad) (Clathrin assembly protein complex 2 mu medium chain) (Mu2-adaptin) (Protein AP47/50) (AtAP47/50)
MD16G1276900	Glycine--tRNA ligase beta subunit (EC 6.1.1.14) (Glycyl-tRNA synthetase beta subunit) (GlyRS)
MD16G1279500	Eukaryotic translation initiation factor 3 subunit J (eIF3j)
MD16G1286900	Cilia- and flagella-associated protein 206
MD17G1003000	ATP synthase delta chain, chloroplastic (F-ATPase delta chain)
MD17G1005100	Potassium transporter 4 (AtKT4) (AtKUP3) (AtPOT4)
MD17G1006400	Nuclear factor related to kappa-B-binding protein (DNA-binding protein R kappa-B)
MD17G1007000	Probable alpha-mannosidase At5g13980 (EC 3.2.1.24)
MD17G1015400	Viral IAP-associated factor homolog
MD17G1021900	SAGA-associated factor 29 (rSGF29) (Coiled-coil domain-containing protein 101) (SAGA complex-associated factor 29)
MD17G1026400	Protein kinase PVPK-1 (EC 2.7.11.1)
MD17G1026600	Heterogeneous nuclear ribonucleoprotein 1 (hnRNP1)
MD17G1030200	Elongator complex protein 1 (Gamma-toxin target 1) (Protein IKI3)
MD17G1035100	Peptidyl-prolyl cis-trans isomerase CYP38, chloroplastic (PPIase CYP38) (EC 5.2.1.8) (Rotamase CYP38) (Thylakoid lumen PPIase)
MD17G1036700	UDP-glycosyltransferase 90A1 (EC 2.4.1.-)
MD17G1049700	Tubulin alpha-2 chain (Alpha-2-tubulin)
MD17G1049900	40S ribosomal protein S9-2
MD17G1053000	Pectinesterase 31 (PE 31) (EC 3.1.1.11) (Pectin methylesterase 31) (AtPME31)
MD17G1053700	SNF1-related protein kinase catalytic subunit alpha KIN10 (AKIN10) (EC 2.7.11.1) (AKIN alpha-2) (AKINalpha2) (SNF1-related kinase 1.1) (SnRK1.1)
MD17G1056200	Probable ubiquitin conjugation factor E4 (EC 2.3.2.27) (Plant U-box protein 1) (RING-type E3 ubiquitin transferase E4) (U-box domain-containing protein 1) (Ubiquitin-fusion degradation protein 2-like) (UB fusion protein 2-like)
MD17G1056600	Histidinol-phosphate aminotransferase (EC 2.6.1.9) (Imidazole acetol-phosphate transaminase)
MD17G1057500	Biotin carboxyl carrier protein of acetyl-CoA carboxylase 2, chloroplastic (AtBCCP2) (BCCP-2)
MD17G1058000	30S ribosomal protein S9, chloroplastic (Chloroplastic small ribosomal subunit protein uS9c)
MD17G1062600	Deoxyhypusine hydroxylase (hDOHH) (EC 1.14.99.29) (Deoxyhypusine dioxygenase) (Deoxyhypusine monooxygenase) (HEAT-like repeat-containing protein 1)
MD17G1065100	Transcription factor MYB48 (Myb-related protein 48) (AtMYB48)
MD17G1067300	DNA-directed RNA polymerase 2B, chloroplastic/mitochondrial (EC 2.7.7.6) (NictaRpoT2-tom) (T7 bacteriophage-type single subunit RNA polymerase 2B)
MD17G1069000	Transcription factor CSR2 (CHS5 SPA2 rescue protein 2)
MD17G1072000	Protein FLX-like 2 (AtFLXL2)
MD17G1072500	TMV resistance protein N (EC 3.2.2.6)
MD17G1074400	Thylakoid membrane protein slr0575
MD17G1074800	Ultraviolet-B receptor UVR8 (Protein UV-B RESISTANCE 8) (RCC1 domain-containing protein UVR8)
MD17G1087200	G-type lectin S-receptor-like serine/threonine-protein kinase At2g19130 (EC 2.7.11.1)
MD17G1091000	Histone-lysine N-methyltransferase ATXR3 (EC 2.1.1.354) (Protein SET DOMAIN GROUP 2) (Trithorax-related protein 3) (TRX-related protein 3)
MD17G1092200	B-box domain protein 30 (AtBBX30) (Microprotein 1A)
MD17G1096700	Aconitate hydratase 3, mitochondrial (Aconitase 3) (mACO1) (EC 4.2.1.3) (Citrate hydro-lyase 3)
MD17G1098900	Aspartic proteinase A1 (EC 3.4.23.-)
MD17G1106300	1-aminocyclopropane-1-carboxylate oxidase (ACC oxidase) (EC 1.14.17.4) (Ethylene-forming enzyme) (EFE)
MD17G1107900	Centromere/kinetochore protein zw10 homolog (AtZW10) (MAG2-interacting protein 1)
MD17G1108000	Uridylate kinase (UK) (EC 2.7.4.22) (Uridine monophosphate kinase) (UMP kinase) (UMPK)
MD17G1108600	Protein-tyrosine-phosphatase IBR5 (EC 3.1.3.48) (Protein INDOLE-3-BUTYRIC ACID RESPONSE 5) (Protein IBA RESPONSE 5) (SKP1-interacting partner 33)
MD17G1117400	Fasciclin-like arabinogalactan protein 2
MD17G1117800	Probable acetyl-CoA acetyltransferase, cytosolic 2 (EC 2.3.1.9) (Cytosolic acetoacetyl-CoA thiolase 2) (Thiolase 2)
MD17G1119700	Probable cinnamyl alcohol dehydrogenase 1 (AtCAD1) (EC 1.1.1.195)
MD17G1127100	Carnosine N-methyltransferase (EC 2.1.1.22) (Anserine-producing methyltransferase)
MD17G1132900	Oxygen-evolving enhancer protein 2, chloroplastic (OEE2) (23 kDa subunit of oxygen evolving system of photosystem II) (23 kDa thylakoid membrane protein) (OEC 23 kDa subunit) (OEC23)
MD17G1134800	4-hydroxyphenylpyruvate dioxygenase (EC 1.13.11.27) (4-hydroxyphenylpyruvic acid oxidase) (4HPPD) (HPD) (HPPDase)
MD17G1139700	Ribosomal L1 domain-containing protein 1
MD17G1140200	Phosphatidylglycerophosphatase GEP4, mitochondrial (EC 3.1.3.27) (Genetic interactor of prohibitins 4) (PGP phosphatase GEP4)
MD17G1151000	17.4 kDa class III heat shock protein (17.4 kDa heat shock protein 2) (AtHsp17.4B)
MD17G1151300	Phosphoinositide phosphatase SAC2 (AtSAC2) (EC 3.1.3.-) (Phosphatidylinositol 3,5-bisphosphate 5-phosphatase SAC2) (Protein SUPPRESSOR OF ACTIN 2) (SAC domain protein 2)
MD17G1152800	Subtilisin-like protease SBT1.5 (EC 3.4.21.-) (Subtilase subfamily 1 member 5) (AtSBT1.5)
MD17G1153700	Translation initiation factor eIF-2B subunit alpha (eIF-2B GDP-GTP exchange factor subunit alpha)
MD17G1154500	Pectinesterase/pectinesterase inhibitor U1 [Includes: Pectinesterase inhibitor U1 (Pectin methylesterase inhibitor U1); Pectinesterase U1 (PE U1) (EC 3.1.1.11) (Pectin methylesterase U1)]
MD17G1160500	Beta-amyrin synthase (EC 5.4.99.39)
MD17G1162700	V-type proton ATPase catalytic subunit A (V-ATPase subunit A) (EC 7.1.2.2) (V-ATPase 69 kDa subunit) (Vacuolar proton pump subunit alpha)
MD17G1163600	Disease resistance protein RPM1 (Resistance to Pseudomonas syringae protein 3)
MD17G1164300	Uncharacterized membrane protein At1g16860
MD17G1172600	Dihydrolipoyllysine-residue acetyltransferase component 3 of pyruvate dehydrogenase complex, mitochondrial (EC 2.3.1.12) (Dihydrolipoamide S-acetyltransferase component 3 of pyruvate dehydrogenase complex) (Pyruvate dehydrogenase complex component E2 3) (PDC-E2 3) (PDCE2 3)
MD17G1175300	PRA1 family protein F2 (AtPRA1.F2) (Prenylated Rab acceptor 7)
MD17G1180300	GDSL esterase/lipase APG (EC 3.1.1.-) (Extracellular lipase APG)
MD17G1180500	DNA repair protein RadA (EC 3.6.4.-) (Branch migration protein RadA)
MD17G1181300	50S ribosomal protein L15
MD17G1184100	Transcription factor MYBS3 (Myb-related protein S3) (OsMYBS3)
MD17G1188300	Photosynthetic NDH subunit of subcomplex B 3, chloroplastic (Protein PnsB3) (NDH-DEPENDENT CYCLIC ELECTRON FLOW 4)
MD17G1191800	Protein disulfide isomerase-like 1-6 (AtPDIL1-6) (EC 5.3.4.1) (Protein disulfide isomerase 4) (AtPDI4) (Protein disulfide isomerase-like 3-2) (AtPDIL3-2)
MD17G1192300	Dynein light chain
MD17G1194000	Mitochondrial arginine transporter BAC2 (Mitochondrial basic amino acid carrier 2) (AtMBAC2)
MD17G1196800	Nuclear pore complex protein NUP50A (Nucleoporin 50A)
MD17G1197800	DNA-repair protein XRCC1 (AtXRCC1) (Homolog of X-ray repair cross complementing 1)
MD17G1200100	Probable 2-oxoglutarate-dependent dioxygenase AOP1.2 (EC 1.14.11.-)
MD17G1202000	Putative esterase/lipase 2 (EC 3.1.-.-)
MD17G1202600	Translocase of chloroplast 34 (EC 3.6.5.-) (34 kDa chloroplast outer envelope protein) (GTP-binding protein IAP34) (GTP-binding protein OEP34)
MD17G1206200	F-box only protein 6
MD17G1209300	Major allergen Mal f 1 (Allergen Pit o 1) (allergen Mal f 1)
MD17G1210300	G-type lectin S-receptor-like serine/threonine-protein kinase SD2-5 (EC 2.7.11.1) (S-domain-2 (SD2) receptor kinase 5) (SD2-5)
MD17G1211400	Protein LURP-one-related 12
MD17G1212800	Pre-mRNA-processing-splicing factor 8A (PRP8 homolog A) (AtPRP8A) (Protein ABNORMAL SUSPENSOR 2) (Protein EMBRYO DEFECTIVE 14) (Protein EMBRYO DEFECTIVE 177) (Protein EMBRYO DEFECTIVE 33) (Protein SUPPRESSOR OF OVEREXPRESSED FCA 81)
MD17G1215000	Formamidopyrimidine-DNA glycosylase (Fapy-DNA glycosylase) (EC 3.2.2.23) (EC 4.2.99.18) (DNA-(apurinic or apyrimidinic site) lyase FPG1) (Formamidopyrimidine-DNA glycosylase 1) (AtFPG-1) (Formamidopyrimidine-DNA glycosylase 2) (AtFPG-2) (Protein MutM homolog 1) (AtMMH-1) (Protein MutM homolog 2) (AtMMH-2)
MD17G1215200	Protein TSS (TPR-domain suppressor of STIMPY)
MD17G1218100	Putative UPF0481 protein At3g02645
MD17G1218900	BRCA1-associated protein (EC 2.3.2.27) (BRAP2) (Impedes mitogenic signal propagation) (IMP) (RING finger protein 52) (RING-type E3 ubiquitin transferase BRAP2) (Renal carcinoma antigen NY-REN-63)
MD17G1219800	30S ribosomal protein S15
MD17G1223100	Probable WRKY transcription factor 40 (WRKY DNA-binding protein 40)
MD17G1226000	Heat shock 70 kDa protein
MD17G1227300	Nudix hydrolase 3 (AtNUDT3) (EC 3.6.1.-)
MD17G1233000	Seed biotin-containing protein SBP65 (BP75) (Seed biotinylated protein of 65 kDa)
MD17G1234400	Transcription activator GLK1 (GBF'S PRO-RICH REGION-INTERACTING factor 1) (Golden2-like protein 1) (AtGLK1)
MD17G1241700	Cell division control protein 48 homolog C (AtCDC48c) (Protein EMBRYO DEFECTIVE 1354)
MD17G1247800	LEAF RUST 10 DISEASE-RESISTANCE LOCUS RECEPTOR-LIKE PROTEIN KINASE-like 1.3 (EC 2.7.11.1) (Probable receptor-like serine/threonine-protein kinase LRK10L-1.3)
MD17G1278900	Transcriptional repressor NrdR
MD17G1279400	Glycogen synthase kinase-3 homolog MsK-3 (EC 2.7.11.1)
MD17G1284900	Protein transport protein SEC23-2
MD17G1285500	Peptide chain release factor 2 (RF-2)
MD17G1287000	Sucrose synthase 7 (OsSUS7) (EC 2.4.1.13) (Sucrose-UDP glucosyltransferase 7)
