# Supplementary material for: Computational analysis of potential candidate genes involved in the cold stress response of ten Rosaceae members
Source: BMC Genomics. 2022 Jul 16;23:516. doi: 10.1186/s12864-022-08751-x (PMC9288012; doi:10.1186/s12864-022-08751-x)
Supplement: Supplementary file 3 — Additional file 3: Supplementary Table S3. Chromosome information of syntelog genes identified from Rosaceae species. [file 12864_2022_8751_MOESM3_ESM.xlsx]

## Sheet: Chromosome information
Supplementary Table S3. Chromosome information of syntelog genes identified from Rosaceae species.
M. domestica
Md4	MD04G1058000
Md4	MD04G1137500
Md4	MD04G1153300
Md4	MD04G1167700
Md4	MD04G1180400
Md8	MD08G1049600
Md8	MD08G1096000
Md8	MD08G1138400
Md8	MD08G1185000
Md8	MD08G1218900
Md8	MD08G1219200
Md8	MD08G1241600
Md8	MD08G1242900
Md12	MD12G1181000
Md12	MD12G1190700
Md13	MD13G1058100
Md13	MD13G1073700
Md13	MD13G1090300
Md13	MD13G1103800
Md13	MD13G1124200
Md13	MD13G1141300
Md13	MD13G1184800
Md13	MD13G1200600
Md13	MD13G1202800
Md13	MD13G1203800
Md15	MD15G1116900
Md15	MD15G1129600
Md15	MD15G1195800
Md15	MD15G1195800
Md15	MD15G1262300
Md15	MD15G1286600
Md15	MD15G1287500
Md15	MD15G1290300
Md15	MD15G1343900
Md15	MD15G1356100
Md15	MD15G1368000
Md15	MD15G1407800
Md16	MD16G1124800
F. vesca
Fv2	mrna00196.1-v1.0-hybrid
Fv2	mrna02514.1-v1.0-hybrid
Fv6	mrna04348.1-v1.0-hybrid
Fv6	mrna06004.1-v1.0-hybrid
Fv2	mrna08345.1-v1.0-hybrid
Fv2	mrna08371.1-v1.0-hybrid
Fv2	mrna08473.1-v1.0-hybrid
Fv2	mrna08625.1-v1.0-hybrid
Fv2	mrna08782.1-v1.0-hybrid
Fv2	mrna08833.1-v1.0-hybrid
Fv2	mrna08986.1-v1.0-hybrid
Fv6	mrna09611.1-v1.0-hybrid
Fv1	mrna10124.1-v1.0-hybrid
Fv2	mrna11119.1-v1.0-hybrid
Fv2	mrna11245.1-v1.0-hybrid
Fv1	mrna12691.1-v1.0-hybrid
Fv6	mrna13803.1-v1.0-hybrid
Fv1	mrna14774.1-v1.0-hybrid
Fv2	mrna15117.1-v1.0-hybrid
Fv6	mrna15552.1-v1.0-hybrid
Fv6	mrna16619.1-v1.0-hybrid
Fv2	mrna17427.1-v1.0-hybrid
Fv6	mrna17698.1-v1.0-hybrid
Fv1	mrna17830.1-v1.0-hybrid
Fv6	mrna18342.1-v1.0-hybrid
Fv6	mrna18721.1-v1.0-hybrid
Fv6	mrna24014.1-v1.0-hybrid
Fv6	mrna24224.1-v1.0-hybrid
Fv6	mrna24313.1-v1.0-hybrid
Fv2	mrna24687.1-v1.0-hybrid
Fv3	mrna24870.1-v1.0-hybrid
Fv3	mrna24989.1-v1.0-hybrid
Fv2	mrna27745.1-v1.0-hybrid
Fv2	mrna27835.1-v1.0-hybrid
Fv1	mrna30810.1-v1.0-hybrid
P. avium
Pa3	Pav_sc0000023.1_g690.1.mk
Pa1	Pav_sc0000030.1_g070.1.mk
Pa7	Pav_sc0000036.1_g260.1.br
Pa1	Pav_sc0000091.1_g350.1.mk
Pa1	Pav_sc0000091.1_g820.1.mk
Pa7	Pav_sc0000099.1_g880.1.mk
Pa7	Pav_sc0000099.1_g960.1.mk
Pa5	Pav_sc0000103.1_g160.1.mk
Pa7	Pav_sc0000129.1_g1070.1.mk
Pa7	Pav_sc0000129.1_g1180.1.mk
Pa1	Pav_sc0000131.1_g850.1.mk
Pa8	Pav_sc0000146.1_g690.1.mk
Pa3	Pav_sc0000183.1_g240.1.mk
Pa6	Pav_sc0000206.1_g310.1.br
Pa6	Pav_sc0000206.1_g540.1.mk
Pa5	Pav_sc0000229.1_g230.1.br
Pa5	Pav_sc0000229.1_g400.1.mk
Pa7	Pav_sc0000363.1_g270.1.mk
Pa1	Pav_sc0000367.1_g210.1.mk
Pa6	Pav_sc0000375.1_g490.1.mk
Pa3	Pav_sc0000428.1_g700.1.mk
Pa3	Pav_sc0000484.1_g280.1.mk
Pa3	Pav_sc0000484.1_g400.1.mk
Pa1	Pav_sc0000691.1_g110.1.mk
Pa1	Pav_sc0000691.1_g760.1.br
Pa7	Pav_sc0000704.1_g020.1.mk
Pa7	Pav_sc0000704.1_g300.1.mk
Pa7	Pav_sc0000704.1_g350.1.mk
Pa1	Pav_sc0000747.1_g430.1.mk
Pa1	Pav_sc0000800.1_g1610.1.mk
Pa1	Pav_sc0000800.1_g740.1.mk
Pa1	Pav_sc0000800.1_g840.1.mk
Pa1	Pav_sc0000852.1_g900.1.mk
Pa1	Pav_sc0000890.1_g1220.1.br
Pa1	Pav_sc0000890.1_g1260.1.mk
Pa1	Pav_sc0000890.1_g190.1.br
Pa1	Pav_sc0000890.1_g790.1.mk
Pa1	Pav_sc0000890.1_g910.1.mk
Pa1	Pav_sc0000890.1_g930.1.mk
Pa4	Pav_sc0000975.1_g210.1.mk
Pa8	Pav_sc0000983.1_g340.1.mk
Pa7	Pav_sc0001175.1_g140.1.mk
Pa1	Pav_sc0001275.1_g660.1.mk
Pa6	Pav_sc0001341.1_g310.1.mk
Pa6	Pav_sc0001341.1_g540.1.mk
Pa6	Pav_sc0001379.1_g030.1.mk
Pa6	Pav_sc0001502.1_g510.1.mk
Pa6	Pav_sc0001781.1_g140.1.mk
Pa6	Pav_sc0001925.1_g220.1.mk
Pa6	Pav_sc0001938.1_g520.1.mk
Pa7	Pav_sc0002001.1_g150.1.br
Pa7	Pav_sc0002207.1_g430.1.mk
Pa1	Pav_sc0002375.1_g190.1.mk
Pa4	Pav_sc0002828.1_g250.1.br
Pa4	Pav_sc0003135.1_g610.1.mk
Pa3	Pav_sc0003189.1_g120.1.mk
Pa4	Pav_sc0003492.1_g030.1.mk
Pa1	Pav_sc0003562.1_g430.1.br
Pa1	Pav_sc0003562.1_g440.1.mk
Pa7	Pav_sc0008321.1_g040.1.mk
Pa6	Pav_sc0010639.1_g010.1.br
P. bretschneideri
Pb5	Pbr000107.1
Pb5	Pbr000122.1
Pb5	Pbr000171.1
Pb5	Pbr000192.1
Pb5	Pbr000426.1
Pb5	Pbr000436.1
Pb2	Pbr001020.1
Pb12	Pbr001361.1
Pb12	Pbr001409.1
Pb12	Pbr001425.1
Pb2	Pbr001823.1
Pb14	Pbr001857.2
Pb14	Pbr001878.1
Pb17	Pbr002398.1
Pb17	Pbr002439.1
Pb17	Pbr002460.1
Pb5	Pbr002519.1
Pb15	Pbr002691.1
Pb15	Pbr002731.1
Pb11	Pbr003272.1
Pb6	Pbr003660.1
Pb10	Pbr003814.1
Pb3	Pbr003860.1
Pb8	Pbr004204.1
Pb8	Pbr004257.1
Pb8	Pbr004301.1
Pb12	Pbr004315.1
Pb14	Pbr005312.1
Pb12	Pbr005477.1
Pb12	Pbr005478.1
Pb12	Pbr005504.1
Pb9	Pbr005576.1
Pb17	Pbr005664.1
Pb15	Pbr005812.3
Pb15	Pbr005891.1
Pb15	Pbr005955.1
Pb15	Pbr005965.1
Pb8	Pbr006144.1
Pb8	Pbr006166.1
Pb8	Pbr006206.1
Pb8	Pbr006221.1
Pb4	Pbr006563.1
Pb17	Pbr006883.1
Pb2	Pbr007318.1
Pb2	Pbr007389.1
Pb15	Pbr007494.1
Pb15	Pbr008167.1
Pb12	Pbr008232.1
Pb12	Pbr008265.1
Pb12	Pbr008278.1
Pb12	Pbr008293.1
Pb12	Pbr008319.1
Pb12	Pbr008337.2
Pb8	Pbr008539.1
Pb6	Pbr009123.1
Pb15	Pbr009210.1
Pb15	Pbr009280.1
Pb15	Pbr009288.1
Pb15	Pbr009294.1
Pb1	Pbr009529.1
Pb1	Pbr009571.1
Pb14	Pbr010169.1
Pb5	Pbr010510.1
Pb5	Pbr010542.1
Pb15	Pbr010589.1
Pb15	Pbr010638.1
Pb13	Pbr010799.1
Pb13	Pbr010809.1
Pb13	Pbr010812.1
Pb13	Pbr010843.1
Pb13	Pbr010852.1
Pb7	Pbr010897.1
Pb7	Pbr010905.1
Pb7	Pbr010910.1
Pb7	Pbr010918.1
Pb17	Pbr010989.1
Pb16	Pbr011178.1
Pb16	Pbr011222.1
Pb6	Pbr011494.1
Pb6	Pbr011497.1
Pb2	Pbr011724.1
Pb16	Pbr011828.1
Pb16	Pbr011919.2
Pb16	Pbr011934.4
Pb16	Pbr012128.1
Pb16	Pbr012235.1
Pb17	Pbr012549.1
Pb17	Pbr012652.1
Pb17	Pbr012660.1
Pb3	Pbr013013.1
Pb3	Pbr013018.1
Pb3	Pbr013070.1
Pb3	Pbr013090.1
Pb3	Pbr013178.1
Pb3	Pbr013193.1
Pb1	Pbr013623.1
Pb1	Pbr013631.1
Pb1	Pbr013634.1
Pb6	Pbr013846.1
Pb7	Pbr013924.1
Pb6	Pbr014125.1
Pb11	Pbr014223.1
Pb11	Pbr014232.1
Pb15	Pbr014310.1
Pb17	Pbr014414.1
Pb12	Pbr014616.1
Pb12	Pbr014651.1
Pb16	Pbr014661.1
Pb13	Pbr014783.2
Pb13	Pbr014830.1
Pb13	Pbr014831.1
Pb13	Pbr014858.1
Pb13	Pbr015019.1
Pb13	Pbr015036.1
Pb6	Pbr015095.1
Pb16	Pbr015152.1
Pb16	Pbr015196.1
Pb16	Pbr015219.1
Pb9	Pbr015264.1
Pb15	Pbr015297.1
Pb15	Pbr015299.1
Pb15	Pbr015308.1
Pb15	Pbr015319.1
Pb12	Pbr015355.1
Pb12	Pbr015388.1
Pb15	Pbr015502.1
Pb1	Pbr015724.1
Pb7	Pbr015996.1
Pb8	Pbr016049.2
Pb10	Pbr016184.1
Pb10	Pbr016190.1
Pb10	Pbr016206.1
Pb10	Pbr016235.1
Pb10	Pbr016252.1
Pb12	Pbr017146.1
Pb11	Pbr017290.1
Pb11	Pbr017324.1
Pb15	Pbr017391.1
Pb15	Pbr017420.1
Pb1	Pbr017488.1
Pb17	Pbr017935.1
Pb14	Pbr018303.1
Pb13	Pbr018641.1
Pb1	Pbr018673.1
Pb1	Pbr018679.1
Pb1	Pbr018694.1
Pb16	Pbr018850.1
Pb16	Pbr018873.1
Pb11	Pbr018970.1
Pb4	Pbr019204.1
Pb8	Pbr019314.1
Pb4	Pbr019459.1
Pb10	Pbr019494.1
Pb15	Pbr019636.1
Pb15	Pbr019659.1
Pb15	Pbr019677.3
Pb15	Pbr019690.1
Pb15	Pbr019700.1
Pb15	Pbr019707.1
Pb15	Pbr019859.1
Pb15	Pbr019871.1
Pb15	Pbr019883.1
Pb15	Pbr019907.1
Pb15	Pbr019921.1
Pb15	Pbr019957.1
Pb15	Pbr019979.1
Pb15	Pbr019984.2
Pb15	Pbr020001.1
Pb15	Pbr020024.1
Pb15	Pbr020040.1
Pb6	Pbr020227.1
Pb6	Pbr020338.1
Pb11	Pbr020446.1
Pb11	Pbr020473.1
Pb11	Pbr020483.1
Pb8	Pbr020595.1
Pb12	Pbr020763.1
Pb15	Pbr020894.2
Pb15	Pbr021109.1
Pb4	Pbr021643.1
Pb15	Pbr022142.1
Pb9	Pbr022232.1
Pb10	Pbr022351.1
Pb17	Pbr022420.1
Pb15	Pbr023500.1
Pb12	Pbr023640.1
Pb6	Pbr024019.1
Pb6	Pbr024051.1
Pb9	Pbr024078.1
Pb9	Pbr024104.1
Pb15	Pbr024125.1
Pb3	Pbr024198.1
Pb3	Pbr024233.1
Pb9	Pbr024413.1
Pb9	Pbr024424.1
Pb17	Pbr024537.2
Pb8	Pbr024571.1
Pb4	Pbr024592.1
Pb15	Pbr025035.1
Pb2	Pbr025136.1
Pb2	Pbr025162.1
Pb2	Pbr025182.1
Pb2	Pbr025184.1
Pb5	Pbr025295.1
Pb5	Pbr025312.1
Pb5	Pbr025686.1
Pb8	Pbr025940.1
Pb7	Pbr025987.1
Pb9	Pbr026243.1
Pb9	Pbr026284.1
Pb8	Pbr026572.3
Pb8	Pbr026574.1
Pb8	Pbr026584.1
Pb8	Pbr026619.1
Pb17	Pbr026769.1
Pb17	Pbr026775.1
Pb17	Pbr026822.1
Pb17	Pbr026827.1
Pb17	Pbr026854.1
Pb14	Pbr027114.1
Pb5	Pbr027309.1
Pb5	Pbr027388.1
Pb1	Pbr027427.1
Pb1	Pbr027450.1
Pb2	Pbr027755.1
Pb2	Pbr027757.1
Pb15	Pbr027886.1
Pb15	Pbr027948.1
Pb6	Pbr028411.1
Pb12	Pbr028472.1
Pb12	Pbr028481.1
Pb12	Pbr028507.1
Pb4	Pbr028565.1
Pb4	Pbr028583.1
Pb15	Pbr029428.1
Pb9	Pbr029597.1
Pb13	Pbr029978.1
Pb13	Pbr029987.1
Pb13	Pbr030004.1
Pb13	Pbr030005.1
Pb13	Pbr030081.1
Pb15	Pbr030418.1
Pb9	Pbr030620.2
Pb9	Pbr030646.2
Pb9	Pbr030661.1
Pb15	Pbr030817.1
Pb5	Pbr030868.1
Pb15	Pbr031276.2
Pb1	Pbr031335.1
Pb15	Pbr031830.1
Pb8	Pbr032206.1
Pb7	Pbr032271.1
Pb9	Pbr032608.1
Pb9	Pbr032616.1
Pb14	Pbr033544.1
Pb10	Pbr033612.1
Pb2	Pbr033856.1
Pb3	Pbr033903.1
Pb3	Pbr033933.1
Pb3	Pbr033967.1
Pb11	Pbr034114.1
Pb11	Pbr034121.1
Pb15	Pbr034211.1
Pb17	Pbr034751.1
Pb17	Pbr034761.1
Pb13	Pbr034869.1
Pb13	Pbr034874.1
Pb10	Pbr035007.1
Pb2	Pbr035196.1
Pb9	Pbr035237.1
Pb15	Pbr035443.1
Pb12	Pbr035900.1
Pb12	Pbr035925.1
Pb14	Pbr036105.1
Pb14	Pbr036124.2
Pb16	Pbr036197.1
Pb16	Pbr036271.3
Pb8	Pbr036464.1
Pb6	Pbr036688.1
Pb14	Pbr036945.2
Pb17	Pbr037109.1
Pb15	Pbr037332.1
Pb15	Pbr037369.1
Pb15	Pbr037421.1
Pb16	Pbr037765.1
Pb16	Pbr037857.1
Pb2	Pbr038107.1
Pb11	Pbr038271.1
Pb11	Pbr038280.1
Pb11	Pbr038288.1
Pb6	Pbr038636.1
Pb10	Pbr038695.1
Pb13	Pbr039107.1
Pb13	Pbr039137.1
Pb13	Pbr039147.1
Pb7	Pbr040049.1
Pb17	Pbr040229.1
Pb5	Pbr041044.1
Pb9	Pbr041258.1
Pb2	Pbr041497.1
Pb12	Pbr041579.1
Pb4	Pbr041909.1
Pb3	Pbr042190.1
Pb3	Pbr042201.1
Pb12	Pbr042738.1
P. mume
Pm1	Pm000727
Pm1	Pm000767
Pm1	Pm000871
Pm1	Pm000906
Pm1	Pm002350
Pm1	Pm002446
Pm1	Pm002464
Pm1	Pm002471
Pm1	Pm002485
Pm1	Pm002487
Pm1	Pm002520
Pm1	Pm002679
Pm1	Pm002771
Pm1	Pm002825
Pm1	Pm002826
Pm1	Pm002857
Pm1	Pm002914
Pm1	Pm002923
Pm1	Pm002977
Pm1	Pm003579
Pm1	Pm003634
Pm1	Pm003639
Pm1	Pm003648
Pm1	Pm003668
Pm1	Pm003676
Pm1	Pm003697
Pm1	Pm003703
Pm2	Pm004662
Pm2	Pm004807
Pm2	Pm004966
Pm2	Pm005059
Pm2	Pm005062
Pm2	Pm005103
Pm2	Pm005116
Pm2	Pm005147
Pm2	Pm005158
Pm2	Pm005258
Pm2	Pm005301
Pm2	Pm005321
Pm2	Pm005322
Pm2	Pm005333
Pm2	Pm005344
Pm2	Pm005357
Pm2	Pm005511
Pm2	Pm005575
Pm2	Pm005638
Pm2	Pm005681
Pm2	Pm005717
Pm2	Pm005739
Pm2	Pm005740
Pm2	Pm005758
Pm2	Pm005794
Pm2	Pm005983
Pm2	Pm006179
Pm2	Pm006264
Pm2	Pm006269
Pm2	Pm006274
Pm2	Pm006360
Pm2	Pm006471
Pm2	Pm006520
Pm2	Pm006538
Pm2	Pm006551
Pm2	Pm006556
Pm2	Pm006572
Pm2	Pm006576
Pm2	Pm006580
Pm2	Pm006647
Pm2	Pm006682
Pm2	Pm006733
Pm2	Pm006793
Pm2	Pm007005
Pm2	Pm007023
Pm2	Pm007035
Pm2	Pm008389
Pm2	Pm008474
Pm2	Pm008498
Pm2	Pm008782
Pm2	Pm008960
Pm2	Pm008988
Pm2	Pm009002
Pm3	Pm009766
Pm3	Pm010051
Pm3	Pm010052
Pm3	Pm010075
Pm3	Pm010083
Pm3	Pm010102
Pm3	Pm010149
Pm3	Pm010152
Pm3	Pm010347
Pm3	Pm010350
Pm3	Pm010367
Pm3	Pm011051
Pm3	Pm011131
Pm3	Pm011209
Pm3	Pm011249
Pm3	Pm011266
Pm3	Pm011290
Pm3	Pm011332
Pm3	Pm011382
Pm3	Pm012009
Pm4	Pm012873
Pm4	Pm012888
Pm4	Pm012909
Pm4	Pm012925
Pm4	Pm012933
Pm4	Pm012959
Pm4	Pm012969
Pm4	Pm012995
Pm4	Pm013049
Pm4	Pm013243
Pm4	Pm013382
Pm4	Pm013603
Pm4	Pm013874
Pm4	Pm014573
Pm4	Pm014611
Pm4	Pm014824
Pm4	Pm014831
Pm4	Pm014841
Pm4	Pm014882
Pm4	Pm014937
Pm4	Pm014948
Pm4	Pm014953
Pm4	Pm015262
Pm4	Pm015277
Pm4	Pm015415
Pm4	Pm015448
Pm4	Pm015625
Pm4	Pm015673
Pm4	Pm015739
Pm4	Pm015851
Pm4	Pm015860
Pm4	Pm015931
Pm4	Pm015971
Pm4	Pm015983
Pm5	Pm018236
Pm5	Pm018317
Pm5	Pm018358
Pm5	Pm018383
Pm5	Pm018401
Pm5	Pm018437
Pm5	Pm018656
Pm5	Pm018968
Pm5	Pm018989
Pm5	Pm018996
Pm5	Pm019065
Pm5	Pm019069
Pm5	Pm019385
Pm5	Pm019411
Pm5	Pm019416
Pm5	Pm019422
Pm5	Pm019427
Pm6	Pm020153
Pm6	Pm020198
Pm6	Pm020271
Pm6	Pm020299
Pm6	Pm020303
Pm6	Pm020535
Pm6	Pm020604
Pm6	Pm020616
Pm6	Pm020788
Pm6	Pm020798
Pm6	Pm020822
Pm6	Pm020860
Pm6	Pm020954
Pm7	Pm023291
Pm7	Pm023306
Pm7	Pm024291
Pm7	Pm024309
Pm7	Pm024332
Pm7	Pm024357
Pm7	Pm024367
Pm7	Pm024604
Pm7	Pm025092
Pm7	Pm025136
Pm8	Pm025865
Pm8	Pm025902
Pm8	Pm025987
Pm8	Pm026239
Pm8	Pm026258
Pm8	Pm026264
Pm8	Pm026282
Pm8	Pm026294
Pm8	Pm026296
Pm8	Pm026599
Pm8	Pm026614
Pm8	Pm026620
Pm8	Pm026701
Pm8	Pm026718
Pm8	Pm026755
Pm8	Pm026786
Pm8	Pm026975
Pm8	Pm027007
Pm8	Pm027014
Pm8	Pm027079
Pm8	Pm027081
Pm8	Pm027299
Pm8	Pm027308
Pm8	Pm027311
Pm8	Pm027339
Pm8	Pm027344
Pm8	Pm027461
Pm8	Pm027464
Pm8	Pm027490
Pm8	Pm027624
Pm8	Pm027666
Pm8	Pm027731
Pm8	Pm027761
Pm8	Pm027770
P. dulcis
Pd3	Prudul26A000380P1
Pd1	Prudul26A000395P1
Pd4	Prudul26A000537P1
Pd7	Prudul26A000805P1
Pd1	Prudul26A000847P1
Pd2	Prudul26A000941P1
Pd1	Prudul26A000949P1
Pd1	Prudul26A001183P1
Pd3	Prudul26A001264P1
Pd2	Prudul26A001283P1
Pd1	Prudul26A001657P1
Pd1	Prudul26A001745P1
Pd5	Prudul26A001875P1
Pd3	Prudul26A001959P1
Pd1	Prudul26A001987P1
Pd1	Prudul26A002137P1
Pd7	Prudul26A002518P1
Pd7	Prudul26A002893P1
Pd1	Prudul26A003177P1
Pd4	Prudul26A003347P1
Pd8	Prudul26A003714P1
Pd4	Prudul26A003894P1
Pd4	Prudul26A003894P1
Pd4	Prudul26A003894P1
Pd6	Prudul26A004090P1
Pd3	Prudul26A004097P1
Pd6	Prudul26A004291P1
Pd3	Prudul26A004319P1
Pd3	Prudul26A004353P1
Pd1	Prudul26A004464P1
Pd1	Prudul26A005388P1
Pd1	Prudul26A005574P1
Pd6	Prudul26A005588P1
Pd1	Prudul26A005627P1
Pd6	Prudul26A005891P1
Pd3	Prudul26A006177P1
Pd6	Prudul26A006300P1
Pd1	Prudul26A006572P1
Pd4	Prudul26A006612P1
Pd7	Prudul26A006733P1
Pd7	Prudul26A006834P1
Pd7	Prudul26A006908P1
Pd8	Prudul26A007031P1
Pd8	Prudul26A007255P1
Pd5	Prudul26A007325P1
Pd7	Prudul26A007598P1
Pd1	Prudul26A007788P1
Pd4	Prudul26A007836P1
Pd7	Prudul26A008303P1
Pd3	Prudul26A008789P1
Pd1	Prudul26A008821P1
Pd7	Prudul26A009133P1
Pd6	Prudul26A009539P1
Pd1	Prudul26A009792P1
Pd1	Prudul26A010058P1
Pd7	Prudul26A010156P1
Pd3	Prudul26A010627P1
Pd3	Prudul26A011353P1
Pd2	Prudul26A011562P1
Pd3	Prudul26A011712P1
Pd3	Prudul26A011712P1
Pd3	Prudul26A011712P1
Pd4	Prudul26A012132P1
Pd6	Prudul26A012395P1
Pd5	Prudul26A012908P1
Pd8	Prudul26A012953P1
Pd7	Prudul26A013093P1
Pd7	Prudul26A013165P1
Pd1	Prudul26A013370P1
Pd5	Prudul26A013385P1
Pd6	Prudul26A013683P1
Pd1	Prudul26A013690P1
Pd1	Prudul26A014113P1
Pd8	Prudul26A014155P1
Pd7	Prudul26A014194P1
Pd1	Prudul26A014377P1
Pd5	Prudul26A014408P1
Pd2	Prudul26A014713P1
Pd4	Prudul26A014996P1
Pd5	Prudul26A015184P1
Pd4	Prudul26A015369P1
Pd6	Prudul26A015577P1
Pd1	Prudul26A016161P1
Pd7	Prudul26A016558P1
Pd5	Prudul26A016727P1
Pd1	Prudul26A016786P1
Pd7	Prudul26A016893P1
Pd7	Prudul26A016910P1
Pd7	Prudul26A016938P1
Pd4	Prudul26A017060P1
Pd1	Prudul26A017481P1
Pd1	Prudul26A017579P1
Pd5	Prudul26A017635P1
Pd1	Prudul26A017845P2
Pd6	Prudul26A017899P1
Pd1	Prudul26A017933P1
Pd4	Prudul26A018234P1
Pd7	Prudul26A018287P1
Pd7	Prudul26A018381P1
Pd6	Prudul26A018453P1
Pd6	Prudul26A018453P1
Pd7	Prudul26A018462P1
Pd8	Prudul26A018637P1
Pd3	Prudul26A018800P1
Pd7	Prudul26A018834P1
Pd5	Prudul26A019007P1
Pd2	Prudul26A019680P1
Pd6	Prudul26A019965P1
Pd4	Prudul26A020065P1
Pd3	Prudul26A020107P1
Pd6	Prudul26A020144P1
Pd3	Prudul26A020209P1
Pd6	Prudul26A021034P1
Pd3	Prudul26A021325P1
Pd3	Prudul26A021437P1
Pd6	Prudul26A021471P1
Pd4	Prudul26A021534P1
Pd1	Prudul26A021606P1
Pd1	Prudul26A021707P1
Pd7	Prudul26A021999P1
Pd3	Prudul26A022009P1
Pd5	Prudul26A022115P1
Pd6	Prudul26A022450P1
Pd8	Prudul26A022504P1
Pd8	Prudul26A022582P1
Pd5	Prudul26A022695P1
Pd3	Prudul26A022764P1
Pd3	Prudul26A022831P1
Pd4	Prudul26A022870P1
Pd6	Prudul26A023159P1
Pd3	Prudul26A023167P1
Pd1	Prudul26A023194P1
Pd3	Prudul26A023888P1
Pd4	Prudul26A024325P1
Pd1	Prudul26A024381P2
Pd1	Prudul26A024443P1
Pd1	Prudul26A024708P1
Pd2	Prudul26A025250P1
Pd6	Prudul26A025321P1
Pd6	Prudul26A025331P1
Pd6	Prudul26A025360P1
Pd1	Prudul26A025379P1
Pd8	Prudul26A025464P1
Pd7	Prudul26A025694P1
Pd6	Prudul26A025832P1
Pd1	Prudul26A026679P1
Pd3	Prudul26A026779P1
Pd7	Prudul26A026986P1
Pd1	Prudul26A027050P1
Pd5	Prudul26A027163P1
Pd1	Prudul26A027240P1
Pd7	Prudul26A027369P1
Pd3	Prudul26A027381P1
Pd1	Prudul26A027427P1
Pd6	Prudul26A027434P1
Pd5	Prudul26A027682P1
Pd7	Prudul26A027812P1
Pd7	Prudul26A027812P2
Pd5	Prudul26A027937P1
Pd6	Prudul26A027944P1
Pd3	Prudul26A028261P1
Pd3	Prudul26A028321P1
Pd5	Prudul26A028401P1
Pd1	Prudul26A028617P1
Pd6	Prudul26A028755P1
Pd4	Prudul26A029159P1
Pd2	Prudul26A029499P1
Pd4	Prudul26A029558P1
Pd7	Prudul26A029585P1
Pd6	Prudul26A029991P1
Pd6	Prudul26A029991P1
Pd7	Prudul26A030162P1
Pd6	Prudul26A030296P2
Pd6	Prudul26A030619P1
Pd6	Prudul26A030619P1
Pd6	Prudul26A030619P1
Pd7	Prudul26A030641P1
Pd6	Prudul26A030781P1
Pd5	Prudul26A030876P1
Pd6	Prudul26A030978P1
Pd3	Prudul26A030990P1
Pd1	Prudul26A030993P1
Pd1	Prudul26A031130P1
Pd6	Prudul26A031132P1
Pd6	Prudul26A031132P1
Pd7	Prudul26A031320P1
Pd7	Prudul26A031320P1
Pd1	Prudul26A031589P1
Pd6	Prudul26A031989P1
Pd3	Prudul26A032223P1
Pd7	Prudul26A032253P1
Pd7	Prudul26A032640P1
Pd6	Prudul26A032718P1
Pd5	Prudul26A032807P1
Pd8	Prudul26A032858P1
Pd2	Prudul26A032989P1
P. communis
Pc1	pycom01g09420
Pc1	pycom01g09780
Pc1	pycom01g11450
Pc1	pycom01g12140
Pc1	pycom01g16800
Pc1	pycom01g17270
Pc1	pycom01g17370
Pc1	pycom01g17530
Pc1	pycom01g18310
Pc1	pycom01g18400
Pc1	pycom01g18720
Pc1	pycom01g18910
Pc1	pycom01g20870
Pc1	pycom01g21190
Pc1	pycom01g21300
Pc2	pycom02g00280
Pc2	pycom02g03060
Pc2	pycom02g03950
Pc2	pycom02g06760
Pc2	pycom02g07340
Pc2	pycom02g11680
Pc2	pycom02g13800
Pc2	pycom02g14000
Pc2	pycom02g14290
Pc2	pycom02g14320
Pc2	pycom02g14340
Pc2	pycom02g21070
Pc2	pycom02g21180
Pc2	pycom02g21260
Pc3	pycom03g04020
Pc3	pycom03g04800
Pc3	pycom03g05070
Pc3	pycom03g05320
Pc3	pycom03g05360
Pc3	pycom03g05550
Pc3	pycom03g05650
Pc3	pycom03g06080
Pc3	pycom03g06450
Pc3	pycom03g06530
Pc3	pycom03g06960
Pc3	pycom03g07230
Pc3	pycom03g07770
Pc4	pycom04g03280
Pc4	pycom04g03540
Pc4	pycom04g03800
Pc4	pycom04g05140
Pc4	pycom04g09390
Pc4	pycom04g10230
Pc4	pycom04g11930
Pc4	pycom04g12150
Pc4	pycom04g12430
Pc4	pycom04g13870
Pc4	pycom04g14080
Pc4	pycom04g14890
Pc4	pycom04g15390
Pc4	pycom04g16360
Pc4	pycom04g20660
Pc4	pycom04g20870
Pc4	pycom04g21120
Pc4	pycom04g21180
Pc4	pycom04g21620
Pc5	pycom05g00520
Pc5	pycom05g12270
Pc5	pycom05g12580
Pc5	pycom05g12960
Pc5	pycom05g19130
Pc5	pycom05g28450
Pc6	pycom06g01550
Pc6	pycom06g01570
Pc6	pycom06g11450
Pc6	pycom06g11610
Pc6	pycom06g11830
Pc6	pycom06g19780
Pc7	pycom07g20140
Pc7	pycom07g20220
Pc7	pycom07g20590
Pc7	pycom07g25490
Pc7	pycom07g25640
Pc7	pycom07g25810
Pc8	pycom08g00280
Pc8	pycom08g03100
Pc8	pycom08g03240
Pc8	pycom08g04150
Pc8	pycom08g04440
Pc8	pycom08g04720
Pc8	pycom08g05000
Pc8	pycom08g05190
Pc8	pycom08g07690
Pc8	pycom08g07980
Pc8	pycom08g11660
Pc8	pycom08g13180
Pc8	pycom08g18340
Pc8	pycom08g19390
Pc8	pycom08g20230
Pc8	pycom08g20940
Pc8	pycom08g20980
Pc8	pycom08g21050
Pc9	pycom09g00070
Pc9	pycom09g00850
Pc9	pycom09g01100
Pc9	pycom09g06360
Pc9	pycom09g06490
Pc9	pycom09g06860
Pc9	pycom09g07240
Pc9	pycom09g10520
Pc9	pycom09g10970
Pc9	pycom09g19040
Pc9	pycom09g19120
Pc9	pycom09g19430
Pc10	pycom10g01520
Pc10	pycom10g04980
Pc10	pycom10g05230
Pc10	pycom10g05610
Pc10	pycom10g11910
Pc10	pycom10g16500
Pc10	pycom10g19350
Pc10	pycom10g26950
Pc10	pycom10g27490
Pc11	pycom11g04220
Pc11	pycom11g13270
Pc11	pycom11g21600
Pc11	pycom11g21770
Pc11	pycom11g22430
Pc11	pycom11g25970
Pc11	pycom11g26320
Pc12	pycom12g11460
Pc12	pycom12g11840
Pc12	pycom12g12070
Pc12	pycom12g12330
Pc12	pycom12g12530
Pc12	pycom12g12540
Pc12	pycom12g12650
Pc12	pycom12g14480
Pc12	pycom12g15860
Pc12	pycom12g16200
Pc12	pycom12g17060
Pc12	pycom12g17570
Pc13	pycom13g05300
Pc13	pycom13g05450
Pc13	pycom13g06590
Pc13	pycom13g06850
Pc13	pycom13g07860
Pc13	pycom13g09100
Pc13	pycom13g10020
Pc13	pycom13g10120
Pc13	pycom13g10320
Pc13	pycom13g10470
Pc13	pycom13g10490
Pc13	pycom13g10860
Pc13	pycom13g11480
Pc13	pycom13g12950
Pc13	pycom13g17350
Pc13	pycom13g17580
Pc13	pycom13g17710
Pc14	pycom14g04620
Pc14	pycom14g04900
Pc14	pycom14g09130
Pc14	pycom14g09410
Pc14	pycom14g09870
Pc14	pycom14g18920
Pc15	pycom15g00830
Pc15	pycom15g01580
Pc15	pycom15g01670
Pc15	pycom15g04890
Pc15	pycom15g05410
Pc15	pycom15g05520
Pc15	pycom15g05670
Pc15	pycom15g06910
Pc15	pycom15g06960
Pc15	pycom15g06980
Pc15	pycom15g07050
Pc15	pycom15g07110
Pc15	pycom15g07310
Pc15	pycom15g07450
Pc15	pycom15g07740
Pc15	pycom15g10480
Pc15	pycom15g11680
Pc15	pycom15g15890
Pc15	pycom15g17340
Pc15	pycom15g17490
Pc15	pycom15g18840
Pc15	pycom15g19350
Pc15	pycom15g19370
Pc15	pycom15g20950
Pc15	pycom15g22920
Pc15	pycom15g23300
Pc15	pycom15g24630
Pc15	pycom15g25080
Pc15	pycom15g25110
Pc15	pycom15g25210
Pc15	pycom15g25350
Pc15	pycom15g32990
Pc15	pycom15g34510
Pc15	pycom15g36350
Pc15	pycom15g36590
Pc15	pycom15g38520
Pc16	pycom16g04100
Pc16	pycom16g05540
Pc16	pycom16g05640
Pc16	pycom16g06500
Pc16	pycom16g06630
Pc16	pycom16g06800
Pc16	pycom16g06840
Pc16	pycom16g07210
Pc16	pycom16g07750
Pc16	pycom16g07810
Pc16	pycom16g08850
Pc16	pycom16g10430
Pc16	pycom16g10660
Pc16	pycom16g10750
Pc16	pycom16g11060
Pc16	pycom16g11260
Pc16	pycom16g16870
Pc16	pycom16g17110
Pc16	pycom16g17320
Pc17	pycom17g00860
Pc17	pycom17g02000
Pc17	pycom17g03290
Pc17	pycom17g03900
Pc17	pycom17g04390
Pc17	pycom17g06170
Pc17	pycom17g12140
Pc17	pycom17g12200
Pc17	pycom17g21970
Pc17	pycom17g22520
Pc17	pycom17g26080
Pc17	pycom17g26270
Pc17	pycom17g26510
Pc17	pycom17g26600
Pc17	pycom17g26800
Pc17	pycom17g27110
R. chinensis
Rc1	RC1G0048700
Rc1	RC1G0051200
Rc1	RC1G0197600
Rc1	RC1G0199100
Rc1	RC1G0204400
Rc1	RC1G0313200
Rc1	RC1G0370800
Rc1	RC1G0374200
Rc1	RC1G0377500
Rc1	RC1G0382700
Rc1	RC1G0394400
Rc1	RC1G0474500
Rc1	RC1G0477400
Rc1	RC1G0479700
Rc1	RC1G0481600
Rc1	RC1G0484900
Rc1	RC1G0486200
Rc1	RC1G0524100
Rc1	RC1G0525400
Rc1	RC1G0530300
Rc1	RC1G0588500
Rc1	RC1G0592900
Rc2	RC2G0003600
Rc2	RC2G0007900
Rc2	RC2G0008600
Rc2	RC2G0010200
Rc2	RC2G0013400
Rc2	RC2G0029600
Rc2	RC2G0048000
Rc2	RC2G0064500
Rc2	RC2G0097400
Rc2	RC2G0111500
Rc2	RC2G0162000
Rc2	RC2G0172100
Rc2	RC2G0172700
Rc2	RC2G0194600
Rc2	RC2G0198400
Rc2	RC2G0207300
Rc2	RC2G0211400
Rc2	RC2G0383900
Rc2	RC2G0386100
Rc2	RC2G0411100
Rc2	RC2G0412700
Rc2	RC2G0414300
Rc2	RC2G0415900
Rc2	RC2G0484100
Rc2	RC2G0491300
Rc2	RC2G0492200
Rc2	RC2G0515500
Rc2	RC2G0609100
Rc2	RC2G0612700
Rc2	RC2G0635800
Rc2	RC2G0653200
Rc2	RC2G0655200
Rc2	RC2G0657700
Rc2	RC2G0660200
Rc3	RC3G0023600
Rc3	RC3G0130000
Rc3	RC3G0133600
Rc3	RC3G0135500
Rc3	RC3G0206800
Rc3	RC3G0214000
Rc3	RC3G0216000
Rc3	RC3G0218200
Rc3	RC3G0225400
Rc3	RC3G0227700
Rc3	RC3G0231000
Rc3	RC3G0234100
Rc3	RC3G0235000
Rc3	RC3G0235500
Rc3	RC3G0289300
Rc3	RC3G0301700
Rc3	RC3G0304800
Rc3	RC3G0308300
Rc3	RC3G0309600
Rc3	RC3G0312000
Rc3	RC3G0312600
Rc3	RC3G0313400
Rc3	RC3G0314200
Rc3	RC3G0406900
Rc3	RC3G0409500
Rc3	RC3G0410700
Rc4	RC4G0042000
Rc4	RC4G0046600
Rc4	RC4G0052800
Rc4	RC4G0143000
Rc4	RC4G0153800
Rc4	RC4G0158600
Rc4	RC4G0160800
Rc4	RC4G0162800
Rc4	RC4G0163600
Rc4	RC4G0167200
Rc4	RC4G0168000
Rc4	RC4G0186800
Rc4	RC4G0264300
Rc4	RC4G0264700
Rc4	RC4G0266800
Rc4	RC4G0268000
Rc4	RC4G0270300
Rc4	RC4G0271500
Rc4	RC4G0271800
Rc4	RC4G0273200
Rc4	RC4G0333900
Rc4	RC4G0334100
Rc4	RC4G0336400
Rc4	RC4G0337500
Rc4	RC4G0340000
Rc4	RC4G0341300
Rc4	RC4G0344000
Rc4	RC4G0409800
Rc4	RC4G0410300
Rc4	RC4G0422500
Rc4	RC4G0425900
Rc4	RC4G0435500
Rc4	RC4G0436900
Rc4	RC4G0438700
Rc4	RC4G0439100
Rc4	RC4G0440300
Rc4	RC4G0440800
Rc5	RC5G0008800
Rc5	RC5G0079200
Rc5	RC5G0079300
Rc5	RC5G0081600
Rc5	RC5G0082300
Rc5	RC5G0085300
Rc5	RC5G0234700
Rc5	RC5G0235500
Rc5	RC5G0238600
Rc5	RC5G0252400
Rc5	RC5G0258900
Rc5	RC5G0292500
Rc5	RC5G0318400
Rc5	RC5G0322700
Rc5	RC5G0409100
Rc5	RC5G0605100
Rc5	RC5G0606100
Rc5	RC5G0623400
Rc5	RC5G0631100
Rc5	RC5G0633000
Rc5	RC5G0633300
Rc5	RC5G0633800
Rc5	RC5G0636300
Rc5	RC5G0676600
Rc5	RC5G0679900
Rc6	RC6G0133200
Rc6	RC6G0177400
Rc6	RC6G0184200
Rc6	RC6G0253200
Rc6	RC6G0260000
Rc6	RC6G0285800
Rc6	RC6G0312900
Rc6	RC6G0448100
Rc6	RC6G0452400
Rc6	RC6G0457900
Rc6	RC6G0477000
Rc6	RC6G0481500
Rc6	RC6G0489900
Rc6	RC6G0500000
Rc6	RC6G0502200
Rc6	RC6G0503400
Rc6	RC6G0519600
Rc6	RC6G0528400
Rc6	RC6G0528900
Rc6	RC6G0529600
Rc6	RC6G0564300
Rc6	RC6G0567000
Rc6	RC6G0588800
Rc6	RC6G0591100
Rc6	RC6G0593600
Rc6	RC6G0594900
Rc6	RC6G0597100
Rc6	RC6G0599100
Rc6	RC6G0604100
Rc7	RC7G0024700
Rc7	RC7G0035800
Rc7	RC7G0105200
Rc7	RC7G0114100
Rc7	RC7G0126700
Rc7	RC7G0127600
Rc7	RC7G0129200
Rc7	RC7G0130300
Rc7	RC7G0137400
Rc7	RC7G0140700
Rc7	RC7G0156800
Rc7	RC7G0159800
Rc7	RC7G0289000
Rc7	RC7G0325600
Rc7	RC7G0329800
Rc7	RC7G0335500
Rc7	RC7G0337000
Rc7	RC7G0339900
Rc7	RC7G0341900
Rc7	RC7G0345900
Rc7	RC7G0347300
Rc7	RC7G0348400
Rc7	RC7G0396800
Rc7	RC7G0399700
Rc7	RC7G0402100
Rc7	RC7G0403700
Rc7	RC7G0404500
Rc7	RC7G0441800
Rc7	RC7G0562700
R. occidentalis
Ro1	Ro01_G00827
Ro1	Ro01_G00938
Ro1	Ro01_G01018
Ro1	Ro01_G01033
Ro1	Ro01_G02939
Ro1	Ro01_G03019
Ro1	Ro01_G04133
Ro1	Ro01_G04141
Ro1	Ro01_G04147
Ro1	Ro01_G04190
Ro1	Ro01_G05017
Ro1	Ro01_G05105
Ro1	Ro01_G07614
Ro1	Ro01_G07636
Ro1	Ro01_G07640
Ro1	Ro01_G10324
Ro1	Ro01_G16877
Ro1	Ro01_G21043
Ro1	Ro01_G29551
Ro1	Ro01_G29570
Ro1	Ro01_G29775
Ro1	Ro01_G29819
Ro1	Ro01_G29869
Ro1	Ro01_G30253
Ro1	Ro01_G30282
Ro1	Ro01_G30291
Ro2	Ro02_G00586
Ro2	Ro02_G00648
Ro2	Ro02_G00666
Ro2	Ro02_G00690
Ro2	Ro02_G01487
Ro2	Ro02_G01494
Ro2	Ro02_G02219
Ro2	Ro02_G02300
Ro2	Ro02_G02337
Ro2	Ro02_G02394
Ro2	Ro02_G02433
Ro2	Ro02_G02438
Ro2	Ro02_G02441
Ro2	Ro02_G02455
Ro2	Ro02_G02477
Ro2	Ro02_G02515
Ro2	Ro02_G08804
Ro2	Ro02_G12704
Ro2	Ro02_G16409
Ro2	Ro02_G20785
Ro2	Ro02_G34827
Ro2	Ro02_G34862
Ro2	Ro02_G34913
Ro2	Ro02_G34918
Ro2	Ro02_G34919
Ro2	Ro02_G34981
Ro2	Ro02_G35924
Ro3	Ro03_G06234
Ro3	Ro03_G06267
Ro3	Ro03_G06550
Ro3	Ro03_G15666
Ro3	Ro03_G15674
Ro3	Ro03_G17438
Ro3	Ro03_G17456
Ro3	Ro03_G18591
Ro3	Ro03_G32538
Ro3	Ro03_G32555
Ro3	Ro03_G32559
Ro3	Ro03_G32560
Ro3	Ro03_G32823
Ro3	Ro03_G32838
Ro3	Ro03_G32920
Ro3	Ro03_G32924
Ro3	Ro03_G32943
Ro3	Ro03_G32979
Ro3	Ro03_G33077
Ro4	Ro04_G00086
Ro4	Ro04_G00100
Ro4	Ro04_G00108
Ro4	Ro04_G00111
Ro4	Ro04_G00133
Ro4	Ro04_G00295
Ro4	Ro04_G02526
Ro4	Ro04_G02535
Ro4	Ro04_G02550
Ro4	Ro04_G06346
Ro4	Ro04_G06364
Ro4	Ro04_G06379
Ro4	Ro04_G06383
Ro4	Ro04_G06407
Ro4	Ro04_G06409
Ro4	Ro04_G06418
Ro4	Ro04_G07111
Ro4	Ro04_G07123
Ro4	Ro04_G07125
Ro4	Ro04_G07139
Ro4	Ro04_G07158
Ro4	Ro04_G07218
Ro4	Ro04_G08866
Ro4	Ro04_G12534
Ro4	Ro04_G15164
Ro4	Ro04_G15190
Ro4	Ro04_G19459
Ro4	Ro04_G22258
Ro4	Ro04_G24691
Ro4	Ro04_G24702
Ro4	Ro04_G25110
Ro4	Ro04_G26850
Ro4	Ro04_G36125
Ro4	Ro04_G36130
Ro4	Ro04_G36176
Ro4	Ro04_G36191
Ro4	Ro04_G36204
Ro4	Ro04_G36228
Ro4	Ro04_G36245
Ro4	Ro04_G36252
Ro4	Ro04_G36268
Ro4	Ro04_G36289
Ro4	Ro04_G36290
Ro4	Ro04_G36295
Ro4	Ro04_G36307
Ro4	Ro04_G36434
Ro4	Ro04_G37227
Ro5	Ro05_G01801
Ro5	Ro05_G03327
Ro5	Ro05_G03554
Ro5	Ro05_G03633
Ro5	Ro05_G03710
Ro5	Ro05_G07408
Ro5	Ro05_G07412
Ro5	Ro05_G09404
Ro5	Ro05_G11781
Ro5	Ro05_G11825
Ro5	Ro05_G11931
Ro5	Ro05_G11959
Ro5	Ro05_G12202
Ro5	Ro05_G14486
Ro5	Ro05_G14850
Ro5	Ro05_G14871
Ro5	Ro05_G16450
Ro5	Ro05_G16465
Ro5	Ro05_G19308
Ro5	Ro05_G30499
Ro5	Ro05_G30654
Ro5	Ro05_G30660
Ro5	Ro05_G30807
Ro5	Ro05_G30875
Ro5	Ro05_G31578
Ro5	Ro05_G31591
Ro5	Ro05_G31676
Ro6	Ro06_G03766
Ro6	Ro06_G03808
Ro6	Ro06_G03937
Ro6	Ro06_G04905
Ro6	Ro06_G05578
Ro6	Ro06_G05663
Ro6	Ro06_G05694
Ro6	Ro06_G06097
Ro6	Ro06_G06116
Ro6	Ro06_G08419
Ro6	Ro06_G08426
Ro6	Ro06_G08436
Ro6	Ro06_G08472
Ro6	Ro06_G09187
Ro6	Ro06_G09748
Ro6	Ro06_G09752
Ro6	Ro06_G09900
Ro6	Ro06_G09910
Ro6	Ro06_G09949
Ro6	Ro06_G09987
Ro6	Ro06_G11109
Ro6	Ro06_G11870
Ro6	Ro06_G11887
Ro6	Ro06_G13190
Ro6	Ro06_G14394
Ro6	Ro06_G14746
Ro6	Ro06_G14752
Ro6	Ro06_G14761
Ro6	Ro06_G16367
Ro6	Ro06_G16662
Ro6	Ro06_G16671
Ro6	Ro06_G16681
Ro6	Ro06_G18332
Ro6	Ro06_G18361
Ro6	Ro06_G19507
Ro6	Ro06_G20961
Ro6	Ro06_G21476
Ro6	Ro06_G22983
Ro6	Ro06_G23715
Ro6	Ro06_G25095
Ro6	Ro06_G25769
Ro6	Ro06_G28050
Ro6	Ro06_G28068
Ro6	Ro06_G28248
Ro6	Ro06_G28547
Ro6	Ro06_G28559
Ro6	Ro06_G28568
Ro6	Ro06_G28661
Ro6	Ro06_G28668
Ro6	Ro06_G28741
Ro6	Ro06_G28907
Ro6	Ro06_G28909
Ro6	Ro06_G28913
Ro6	Ro06_G29024
Ro6	Ro06_G29026
Ro7	Ro07_G04326
Ro7	Ro07_G04749
Ro7	Ro07_G04753
Ro7	Ro07_G07898
Ro7	Ro07_G20418
Ro7	Ro07_G25974
Ro7	Ro07_G33300
Ro7	Ro07_G33311
Ro7	Ro07_G33345
