# Supplementary material for: Computational analysis of potential candidate genes involved in the cold stress response of ten Rosaceae members
Source: BMC Genomics. 2022 Jul 16;23:516. doi: 10.1186/s12864-022-08751-x (PMC9288012; doi:10.1186/s12864-022-08751-x)
Supplement: Supplementary file 4 — Additional file 4: Supplementary Table S4. Syntelog genes distribution in 32 gene family groups. Each groups include one or more genes from different Rosaceae species. [file 12864_2022_8751_MOESM4_ESM.xlsx]

## Sheet: Sheet1
Supplementary Table S4. Syntelog genes distribution in 32 gene family groups. Each groups include one or more genes from different Rosaceae species.
Cluster No.	Gene family	M. domestica	F. vesca	P. avium	P. bretschneideri	P. mume	P. dulcis	P. persica	P. communis	R. chinensis	R. occidentalis
1	2-oxoglutarate (2OG) and Fe(II)-dependent oxygenase superfamily protein	MD15G1116900	mrna10124.1-v1.0-hybrid	Pav_sc0000704.1_g020.1.mk, Pav_sc0003135.1_g610.1.mk	Pbr000192.1, Pbr007389.1, Pbr010910.1, Pbr011724.1, Pbr018970.1, Pbr037369.1	Pm002914, Pm004807, Pm019411, Pm026755, Pm026975, Pm027461, Pm027624, Pm027770	Prudul26A007598P1, Prudul26A010156P1		pycom01g18720, pycom02g00280, pycom03g05650, pycom15g17490	RC1G0477400, RC1G0530300, RC2G0007900, RC2G0111500, RC5G0605100, RC6G0588800	Ro01_G05017, Ro01_G07640, Ro01_G29570, Ro02_G00648, Ro04_G12534, Ro04_G19459, Ro06_G23715
2	PP2C-type protein phosphatase	MD15G1195800	mrna12691.1-v1.0-hybrid	Pav_sc0000103.1_g160.1.mk	Pbr010918.1, Pbr017324.1, Pbr019984.2, Pbr020338.1, Pbr026769.1, Pbr027388.1, Pbr032271.1, Pbr035196.1, Pbr037332.1, Pbr038288.1, Pbr041497.1	Pm005258, Pm005681, Pm011382, Pm018656, Pm019422, Pm025136, Pm026786, Pm027014, Pm027666	Prudul26A011712P1, Prudul26A027369P1, Prudul26A027937P1		pycom02g06760, pycom06g19780, pycom07g20220, pycom15g18840	RC2G0207300, RC5G0606100, RC7G0024700, RC7G0347300	Ro01_G02939, Ro01_G04190, Ro04_G24691, Ro05_G03554, Ro06_G22983
3	Sec14p-like phosphatidylinositol transfer family protein	MD15G1262300	mrna14774.1-v1.0-hybrid	Pav_sc0000030.1_g070.1.mk, Pav_sc0000099.1_g880.1.mk	Pbr005477.1, Pbr012128.1, Pbr014310.1	Pm026620	Prudul26A006733P1	Prupe.1G512800.1	pycom02g11680, pycom10g05610, pycom15g22920	RC7G0562700	Ro01_G01033
4	Cytochrome P450 like protein	MD15G1290300	mrna02514.1-v1.0-hybrid, mrna17830.1-v1.0-hybrid	Pav_sc0000099.1_g960.1.mk, Pav_sc0000129.1_g1180.1.mk, Pav_sc0000852.1_g900.1.mk, Pav_sc0000890.1_g930.1.mk	Pbr006166.1, Pbr012652.1, Pbr015319.1, Pbr017290.1, Pbr019907.1, Pbr020040.1, Pbr022142.1, Pbr024537.2, Pbr027755.1, Pbr029428.1, Pbr029978.1, Pbr042738.1	Pm002350, Pm002977, Pm003668, Pm005103, Pm005344, Pm005739, Pm008960, Pm013243, Pm018317, Pm019427, Pm020798, Pm026614, Pm026701, Pm027081, Pm027311	Prudul26A001875P1, Prudul26A005388P1, Prudul26A012953P1, Prudul26A013683P1, Prudul26A014113P1, Prudul26A018287P1, Prudul26A021606P1, Prudul26A027812P1, Prudul26A028401P1, Prudul26A030876P1, Prudul26A031989P1, Prudul26A032640P1	Prupe.2G284500.1, Prupe.6G358000.2, Prupe.7G123500.1, Prupe.7G197500.1, Prupe.7G237900.1	pycom01g18400, pycom02g03060, pycom02g07340, pycom02g21180, pycom04g03800, pycom08g03100, pycom09g19040, pycom10g04980, pycom15g06960, pycom15g07050, pycom15g07740, pycom15g15890, pycom15g19370, pycom15g25350, pycom17g26080, pycom17g27110	RC1G0474500, RC1G0524100, RC1G0525400, RC2G0097400, RC2G0211400, RC3G0235000, RC3G0314200, RC3G0409500, RC6G0260000, RC7G0130300, RC7G0341900, RC7G0403700	Ro01_G07614, Ro01_G29775, Ro02_G02394, Ro02_G02438, Ro02_G20785, Ro02_G34918, Ro02_G34919, Ro03_G32979, Ro04_G36245, Ro04_G36295, Ro05_G30807, Ro06_G09187, Ro06_G16681, Ro07_G04326
5	Leucine-rich repeat receptor-like kinase	MD13G1203800	mrna24687.1-v1.0-hybrid	Pav_sc0000890.1_g190.1.br, Pav_sc0002828.1_g250.1.br	Pbr000171.1, Pbr002519.1, Pbr006563.1, Pbr007318.1, Pbr008232.1, Pbr008265.1, Pbr008293.1, Pbr009123.1, Pbr011222.1, Pbr011828.1, Pbr012235.1, Pbr012660.1, Pbr014232.1, Pbr014783.2, Pbr014830.1, Pbr019690.1, Pbr022232.1, Pbr024051.1, Pbr025035.1, Pbr025686.1, Pbr026574.1, Pbr026775.1, Pbr026827.1, Pbr027309.1, Pbr028411.1, Pbr028472.1, Pbr033612.1, Pbr033967.1, Pbr034211.1, Pbr035237.1, Pbr037109…	Pm000767, Pm000871, Pm002520, Pm002771, Pm003639, Pm005301, Pm006538, Pm006551, Pm006733, Pm008782, Pm010051, Pm012959, Pm014573, Pm015415, Pm020271, Pm020822, Pm026239	Prudul26A001183P1, Prudul26A001264P1, Prudul26A001959P1, Prudul26A002137P1, Prudul26A003177P1, Prudul26A003714P1, Prudul26A004291P1, Prudul26A004464P1, Prudul26A005588P1, Prudul26A006612P1, Prudul26A008303P1, Prudul26A009539P1, Prudul26A014194P1, Prudul26A014408P1, Prudul26A015184P1, Prudul26A020065P1, Prudul26A024325P1, Prudul26A025331P1, Prudul26A026986P1, Prudul26A028261P1, Prudul26A030296P2, …	Prupe.4G176700.1, Prupe.5G161700.1, Prupe.5G166300.1, Prupe.6G078700.1, Prupe.6G090400.1, Prupe.7G117700.1, Prupe.8G178900.1	pycom03g07770, pycom04g03280, pycom04g20660, pycom04g20870, pycom09g06490, pycom09g07240, pycom10g11910, pycom12g12330, pycom12g12540, pycom13g17710, pycom14g04900, pycom14g09870, pycom15g06980, pycom16g06800, pycom16g17320, pycom17g04390, pycom17g26270, pycom17g26800	RC1G0048700, RC1G0051200, RC1G0592900, RC2G0008600, RC2G0162000, RC2G0655200, RC3G0206800, RC3G0234100, RC3G0308300, RC4G0158600, RC4G0271500, RC4G0336400, RC4G0440300, RC5G0079200, RC5G0238600, RC5G0318400, RC5G0679900, RC6G0312900, RC7G0035800, RC7G0137400, RC7G0156800, RC7G0339900, RC7G0348400, RC7G0399700, RC7G0402100	Ro01_G01018, Ro01_G30253, Ro02_G12704, Ro03_G32538, Ro03_G32920, Ro03_G32943, Ro04_G07123, Ro04_G36289, Ro04_G36434, Ro04_G37227, Ro05_G03710, Ro05_G11959, Ro05_G12202, Ro05_G16465, Ro06_G06116, Ro06_G11887, Ro06_G14761, Ro06_G20961, Ro06_G29024
6	C2 calcium/lipid-binding plant phosphoribosyltransferase family protein	MD08G1219200, MD15G1407800	mrna08371.1-v1.0-hybrid						pycom14g04620	RC3G0023600
7	Eukaryotic aspartyl protease family protein	MD13G1184800	mrna27835.1-v1.0-hybrid			Pm012925, Pm020153	Prudul26A004097P1, Prudul26A005574P1, Prudul26A022764P1		pycom06g01570, pycom09g06860, pycom15g06910	RC7G0337000	Ro06_G06097, Ro06_G09987
8	Zinc-induced facilitator 2	MD15G1368000	mrna27745.1-v1.0-hybrid	Pav_sc0001175.1_g140.1.mk	Pbr002731.1, Pbr006144.1, Pbr010989.1, Pbr015095.1	Pm003676, Pm026599, Pm027344	Prudul26A016893P1, Prudul26A021471P1, Prudul26A022115P1	Prupe.6G358900.1	pycom01g18910, pycom15g32990	RC3G0410700, RC5G0008800, RC7G0126700	Ro01_G05105, Ro02_G16409, Ro02_G34827, Ro06_G28741
9	O-fucosyltransferase 11	MD15G1356100	mrna11119.1-v1.0-hybrid	Pav_sc0000367.1_g210.1.mk	Pbr001020.1, Pbr008167.1, Pbr024592.1	Pm020788	Prudul26A007031P1, Prudul26A008789P1		pycom05g12960, pycom15g34510, pycom15g36590	RC6G0529600, RC7G0127600	Ro04_G02550
10	Amino acid permease 2	MD15G1343900	mrna11245.1-v1.0-hybrid	Pav_sc0000890.1_g910.1.mk	Pbr031276.2, Pbr038107.1	Pm005740, Pm020954	Prudul26A009792P1, Prudul26A018234P1, Prudul26A022582P1, Prudul26A022582P1, Prudul26A023194P1		pycom02g21070, pycom05g12580, pycom05g12580, pycom08g03240, pycom15g20950, pycom16g04100	RC6G0528400, RC7G0129200	Ro02_G01487, Ro02_G02441
11	Squamosa promoter binding protein-like 4	MD13G1141300	mrna00196.1-v1.0-hybrid	Pav_sc0000091.1_g350.1.mk, Pav_sc0000975.1_g210.1.mk	Pbr003814.1, Pbr015152.1, Pbr016235.1, Pbr026854.1, Pbr029987.1	Pm007035, Pm008474, Pm010075	Prudul26A012132P1		pycom13g05300, pycom13g10470, pycom16g10430	RC5G0081600	Ro04_G02526, Ro04_G06346, Ro04_G07111, Ro04_G07125
12	Cysteine protease RD19C	MD15G1287500	mrna08473.1-v1.0-hybrid	Pav_sc0000129.1_g1070.1.mk	Pbr015299.1, Pbr027757.1, Pbr040229.1	Pm005322, Pm006269, Pm013874, Pm027079	Prudul26A002518P1, Prudul26A004319P1	Prupe.7G198500.1	pycom10g05230, pycom15g07310, pycom15g19350, pycom15g25110		Ro01_G04147, Ro02_G02300, Ro02_G34913, Ro04_G22258, Ro06_G28248
13	BR-signaling kinase 1	MD13G1124200, MD16G1124800	mrna08625.1-v1.0-hybrid	Pav_sc0000091.1_g820.1.mk, Pav_sc0000146.1_g690.1.mk, Pav_sc0000800.1_g1610.1.mk, Pav_sc0000890.1_g1260.1.mk, Pav_sc0000890.1_g790.1.mk, Pav_sc0003492.1_g030.1.mk	Pbr000107.1, Pbr005576.1, Pbr005812.3, Pbr006206.1, Pbr008265.1, Pbr008319.1, Pbr009280.1, Pbr010169.1, Pbr010905.1, Pbr011178.1, Pbr011934.4, Pbr014223.1, Pbr014661.1, Pbr014783.2, Pbr014830.1, Pbr014858.1, Pbr016206.1, Pbr019659.1, Pbr019677.3, Pbr019921.1, Pbr020763.1, Pbr022420.1, Pbr023500.1, Pbr024019.1, Pbr024424.1, Pbr026827.1, Pbr028507.1, Pbr028565.1, Pbr030081.1, Pbr030620.2, Pbr030817…	Pm000727, Pm000906, Pm002471, Pm002857, Pm003648, Pm003703, Pm005116, Pm005333, Pm005758, Pm006179, Pm006538, Pm006572, Pm006682, Pm007023, Pm008498, Pm009002, Pm010102, Pm011051, Pm012909, Pm012969, Pm014611, Pm014841, Pm015448, Pm015625, Pm019069, Pm020198, Pm020860, Pm024309, Pm024332, Pm025092, Pm026264, Pm026282, Pm027299, Pm027308	Prudul26A000949P1, Prudul26A001987P1, Prudul26A003347P1, Prudul26A003714P1, Prudul26A006300P1, Prudul26A006908P1, Prudul26A007325P1, Prudul26A008821P1, Prudul26A010058P1, Prudul26A010627P1, Prudul26A013385P1, Prudul26A013690P1, Prudul26A015369P1, Prudul26A016727P1, Prudul26A017635P1, Prudul26A017845P2, Prudul26A018800P1, Prudul26A018834P1, Prudul26A020144P1, Prudul26A020209P1, Prudul26A021999P1, …	Prupe.1G362600.1, Prupe.3G275300.1, Prupe.3G293100.1, Prupe.5G161700.1, Prupe.5G165700.1, Prupe.6G074700.1, Prupe.6G087700.1, Prupe.7G122200.1, Prupe.7G238400.1	pycom01g18310, pycom01g20870, pycom02g03950, pycom03g07230, pycom04g03540, pycom04g21120, pycom05g12270, pycom06g01550, pycom06g11830, pycom08g00280, pycom09g00850, pycom09g06490, pycom09g07240, pycom09g19120, pycom12g12070, pycom12g12650, pycom13g05450, pycom13g06850, pycom13g10120, pycom13g10490, pycom13g10860, pycom15g00830, pycom15g05670, pycom15g07110, pycom15g07450, pycom16g06630, pycom16g0…	RC1G0588500, RC2G0003600, RC2G0172100, RC2G0386100, RC2G0635800, RC2G0660200, RC3G0216000, RC3G0227700, RC3G0312000, RC3G0406900, RC4G0153800, RC4G0266800, RC4G0270300, RC5G0085300, RC5G0235500, RC5G0322700, RC5G0633000, RC5G0676600, RC6G0519600, RC6G0528900, RC7G0105200, RC7G0159800, RC7G0335500, RC7G0339900, RC7G0396800	Ro01_G00938, Ro01_G30282, Ro02_G00586, Ro02_G00666, Ro02_G02219, Ro02_G02433, Ro02_G34862, Ro03_G06267, Ro03_G32924, Ro03_G32943, Ro03_G33077, Ro04_G00108, Ro04_G00295, Ro04_G06379, Ro04_G06407, Ro04_G07123, Ro04_G07158, Ro04_G07218, Ro04_G15190, Ro04_G25110, Ro04_G36307, Ro05_G01801, Ro05_G03633, Ro05_G11959, Ro05_G14486, Ro05_G31578, Ro06_G03766, Ro06_G09910, Ro06_G09949, Ro06_G16367, Ro06_G195…
14	cytochrome P450	MD13G1103800	mrna08782.1-v1.0-hybrid	Pav_sc0000206.1_g540.1.mk, Pav_sc0000375.1_g490.1.mk, Pav_sc0000747.1_g430.1.mk, Pav_sc0000890.1_g930.1.mk	Pbr001823.1, Pbr006221.1, Pbr010542.1, Pbr010897.1, Pbr011919.2, Pbr015196.1, Pbr015219.1, Pbr019700.1, Pbr024125.1, Pbr028583.1, Pbr030004.1, Pbr034114.1, Pbr036197.1	Pm002446, Pm003668, Pm005344, Pm006793, Pm007005, Pm014831, Pm019065, Pm020299, Pm024357, Pm026258, Pm026296, Pm026718, Pm027311	Prudul26A000847P1, Prudul26A001875P1, Prudul26A002893P1, Prudul26A009133P1, Prudul26A015577P1, Prudul26A016910P1, Prudul26A027682P1, Prudul26A027812P2, Prudul26A029585P1, Prudul26A031989P1, Prudul26A032640P1	Prupe.6G086200.1, Prupe.7G123500.1, Prupe.7G237900.1	pycom01g21190, pycom04g03800, pycom04g21180, pycom04g21620, pycom09g19430, pycom13g09100, pycom13g10320, pycom14g09130, pycom15g05410, pycom16g08850, pycom17g26080, pycom17g27110	RC2G0172700, RC2G0383900, RC3G0218200, RC3G0225400, RC3G0231000, RC3G0313400, RC4G0264700, RC5G0234700, RC5G0631100, RC6G0481500, RC7G0140700, RC7G0404500	Ro01_G30291, Ro02_G02394, Ro02_G02438, Ro03_G06234, Ro03_G17456, Ro03_G32555, Ro04_G06383, Ro04_G07139, Ro04_G08866, Ro04_G36245, Ro04_G36268, Ro05_G19308, Ro05_G30499, Ro05_G30660, Ro05_G31591, Ro06_G05578, Ro06_G25769, Ro06_G28068, Ro06_G28907
15	Carotenoid cleavage dioxygenase 1	MD13G1090300	mrna08833.1-v1.0-hybrid	Pav_sc0000800.1_g840.1.mk	Pbr009210.1, Pbr034869.1	Pm005147, Pm006647, Pm008988	Prudul26A007836P1, Prudul26A027050P1		pycom13g07860, pycom16g07750	Ro03_G15666, Ro03_G17438, Ro04_G36130
16	Regulator of chromosome condensation, RCC1	MD13G1073700	mrna08986.1-v1.0-hybrid	Pav_sc0000800.1_g740.1.mk	Pbr027948.1, Pbr030646.2, Pbr039107.1	Pm005158, Pm006520, Pm006580, Pm012995, Pm014824	Prudul26A006572P1, Prudul26A020107P1		pycom09g01100, pycom09g06360, pycom13g06590, pycom16g06500	RC4G0435500	Ro02_G00690, Ro04_G00086, Ro06_G09900, Ro06_G21476
17	cytochrome P450	MD13G1058100	mrna15117.1-v1.0-hybrid	Pav_sc0000206.1_g310.1.br, Pav_sc0000890.1_g1220.1.br, Pav_sc0002375.1_g190.1.mk	Pbr003860.1, Pbr015196.1, Pbr015219.1, Pbr017290.1, Pbr019636.1, Pbr019707.1, Pbr030005.1, Pbr030661.1, Pbr033903.1	Pm005357, Pm005794, Pm006471, Pm008960, Pm020303, Pm024367, Pm026701	Prudul26A002893P1, Prudul26A003894P1, Prudul26A005388P1, Prudul26A012908P1, Prudul26A016910P1, Prudul26A016938P1, Prudul26A019007P1, Prudul26A025379P1, Prudul26A025832P1, Prudul26A030876P1	Prupe.1G241700.1, Prupe.6G072400.1, Prupe.7G119800.1	pycom01g21300, pycom03g06960, pycom04g21620, pycom13g10020, pycom15g04890, pycom15g07740	RC3G0314200, RC4G0264300, RC6G0477000	Ro02_G02337, Ro02_G02394, Ro03_G32559, Ro04_G36176, Ro04_G36290, Ro05_G30654, Ro06_G03808, Ro06_G28909
18	Ethylene-responsive transcription factor	MD04G1058000	mrna16619.1-v1.0-hybrid	Pav_sc0001341.1_g310.1.mk	Pbr005504.1, Pbr009571.1, Pbr013924.1, Pbr015502.1, Pbr017146.1, Pbr017391.1, Pbr018641.1, Pbr019494.1, Pbr020024.1, Pbr025987.1, Pbr032206.1, Pbr038280.1	Pm010083, Pm010367, Pm018989, Pm027339	Prudul26A000941P1, Prudul26A025250P1, Prudul26A027944P1, Prudul26A028755P1	Prupe.2G289500.1	pycom01g17530, pycom02g13800, pycom04g05140, pycom07g20590, pycom08g05000, pycom11g22430, pycom15g17340, pycom15g24630	RC1G0479700, RC1G0484900, RC2G0064500, RC2G0415900, RC3G0130000, RC4G0271800	Ro01_G29551, Ro02_G02455, Ro03_G06550, Ro04_G24702, Ro05_G14850, Ro06_G18361, Ro06_G25095, Ro07_G04753
19	Major facilitator superfamily protein	MD04G1137500	mrna18721.1-v1.0-hybrid	Pav_sc0001938.1_g520.1.mk	Pbr005891.1, Pbr011497.1, Pbr019204.1, Pbr026243.1, Pbr026619.1, Pbr035900.1	Pm006576, Pm010350, Pm020535, Pm023306	Prudul26A014377P1, Prudul26A017579P1, Prudul26A032858P1		pycom03g06080, pycom04g16360, pycom13g11480, pycom16g06840, pycom16g11260	RC4G0333900, RC4G0440800, RC7G0289000	Ro01_G21043, Ro04_G00133, Ro04_G36204, Ro05_G07412
20	Pyridoxal 5'-phosphate synthase subunit	MD04G1153300	mrna18342.1-v1.0-hybrid	Pav_sc0001925.1_g220.1.mk	Pbr021643.1, Pbr042201.1	Pm002923	Prudul26A017899P1	Prupe.6G277500.1	pycom03g05550, pycom04g13870, pycom12g15860	RC3G0289300, RC4G0439100	Ro06_G14394
21	WRKY DNA-binding protein	MD04G1167700, MD12G1181000	mrna13803.1-v1.0-hybrid	Pav_sc0001341.1_g540.1.mk, Pav_sc0003562.1_g440.1.mk	Pbr000122.1, Pbr001425.1, Pbr002398.1, Pbr003660.1, Pbr008278.1, Pbr009294.1, Pbr010799.1, Pbr010843.1, Pbr013623.1, Pbr014651.1, Pbr015019.1, Pbr015297.1, Pbr015996.1, Pbr018673.1, Pbr019883.1, Pbr020001.1, Pbr025184.1, Pbr036688.1	Pm002485, Pm002679, Pm002826, Pm003697, Pm005321, Pm006556, Pm008389, Pm010149, Pm012873, Pm012933, Pm015851, Pm018401, Pm027731	Prudul26A001657P1, Prudul26A004090P1, Prudul26A006177P1, Prudul26A012395P1, Prudul26A019680P1, Prudul26A021325P1, Prudul26A024381P2, Prudul26A027240P1, Prudul26A028617P1, Prudul26A030641P1, Prudul26A031132P1	Prupe.1G431100.2, Prupe.6G244300.2, Prupe.6G286000.1	pycom02g14340, pycom04g10230, pycom04g11930, pycom04g14890, pycom07g25490, pycom08g04720, pycom08g07690, pycom10g16500, pycom10g27490, pycom12g12530, pycom12g17060, pycom13g12950, pycom15g25080, pycom16g05540	RC2G0013400, RC2G0198400, RC2G0412700, RC3G0301700, RC3G0309600, RC4G0344000, RC4G0425900, RC4G0438700, RC6G0452400, RC6G0567000, RC6G0593600	Ro02_G02477, Ro04_G00111, Ro04_G15164, Ro06_G05663, Ro06_G14746, Ro06_G16671, Ro06_G29026
22	Serine/threonine-protein kinase PCRK1	MD04G1180400, MD12G1190700	mrna09611.1-v1.0-hybrid	Pav_sc0000036.1_g260.1.br, Pav_sc0000363.1_g270.1.mk, Pav_sc0000704.1_g350.1.mk, Pav_sc0001502.1_g510.1.mk, Pav_sc0003562.1_g430.1.br	Pbr000171.1, Pbr001409.1, Pbr001878.1, Pbr005478.1, Pbr005664.1, Pbr005955.1, Pbr007494.1, Pbr008337.2, Pbr008539.1, Pbr009280.1, Pbr009529.1, Pbr010510.1, Pbr010589.1, Pbr010812.1, Pbr010852.1, Pbr011494.1, Pbr012549.1, Pbr013634.1, Pbr014232.1, Pbr014616.1, Pbr015036.1, Pbr015308.1, Pbr015388.1, Pbr015724.1, Pbr017420.1, Pbr017488.1, Pbr018694.1, Pbr019459.1, Pbr019659.1, Pbr019871.1, Pbr019979…	Pm002471, Pm002825, Pm005301, Pm005511, Pm005758, Pm006360, Pm006551, Pm009766, Pm010102, Pm010152, Pm010347, Pm011131, Pm011209, Pm012009, Pm012888, Pm012959, Pm013382, Pm014948, Pm015277, Pm015673, Pm015860, Pm018437, Pm018968, Pm018996, Pm019416, Pm023291, Pm024291, Pm025902, Pm025987, Pm026239, Pm026282, Pm027464, Pm027490, Pm027761	Prudul26A000380P1, Prudul26A000395P1, Prudul26A000537P1, Prudul26A001283P1, Prudul26A001745P1, Prudul26A001987P1, Prudul26A004464P1, Prudul26A005627P1, Prudul26A005891P1, Prudul26A007788P1, Prudul26A013093P1, Prudul26A013370P1, Prudul26A014194P1, Prudul26A014408P1, Prudul26A014713P1, Prudul26A014996P1, Prudul26A017060P1, Prudul26A017481P1, Prudul26A018453P1, Prudul26A018462P1, Prudul26A018637P1, …	Prupe.1G433000.1, Prupe.3G011000.2, Prupe.6G234400.1, Prupe.6G284600.1, Prupe.7G122200.1, Prupe.7G238400.1, Prupe.7G238800.1	pycom01g12140, pycom01g16800, pycom01g17370, pycom02g14000, pycom02g14290, pycom03g05070, pycom03g05360, pycom03g06450, pycom04g09390, pycom04g12150, pycom04g12430, pycom04g14080, pycom04g15390, pycom05g00520, pycom07g20140, pycom07g25640, pycom08g04440, pycom08g05190, pycom08g07980, pycom08g20980, pycom09g10970, pycom10g01520, pycom10g19350, pycom10g26950, pycom11g04220, pycom11g25970, pycom12g1…	RC1G0313200, RC1G0481600, RC1G0486200, RC2G0010200, RC2G0029600, RC2G0048000, RC2G0194600, RC2G0411100, RC2G0492200, RC2G0653200, RC2G0657700, RC3G0133600, RC3G0214000, RC3G0227700, RC3G0304800, RC3G0312600, RC4G0186800, RC4G0268000, RC4G0270300, RC4G0336400, RC4G0341300, RC4G0422500, RC4G0436900, RC5G0623400, RC5G0633800, RC6G0177400, RC6G0285800, RC6G0502200, RC6G0564300, RC6G0594900, RC6G05991…	Ro01_G00827, Ro01_G03019, Ro01_G07636, Ro01_G10324, Ro02_G08804, Ro02_G35924, Ro03_G15674, Ro03_G32943, Ro04_G00100, Ro04_G06364, Ro04_G15190, Ro04_G26850, Ro04_G36252, Ro04_G37227, Ro05_G07408, Ro05_G11825, Ro05_G14871, Ro06_G03937, Ro06_G05694, Ro06_G11887, Ro06_G13190, Ro06_G14752, Ro06_G14761, Ro06_G16662, Ro06_G19507, Ro07_G04749, Ro07_G33345
23	B-BOX domain protein	MD08G1049600	mrna15552.1-v1.0-hybrid	Pav_sc0000131.1_g850.1.mk	Pbr019957.1, Pbr020473.1, Pbr032616.1, Pbr034751.1, Pbr036464.1	Pm005638, Pm006264, Pm011249, Pm014937	Prudul26A023167P1, Prudul26A024443P1	Prupe.1G398700.1	pycom08g04150, pycom11g26320, pycom15g01580, pycom16g10750	RC2G0491300, RC4G0340000, RC5G0292500, RC6G0448100	Ro02_G02515, Ro03_G18591, Ro04_G36228, Ro06_G28568
24	Ethylene-responsive transcription factor	MD08G1096000, MD15G1286600	mrna17698.1-v1.0-hybrid	Pav_sc0000183.1_g240.1.mk, Pav_sc0000484.1_g400.1.mk, Pav_sc0000691.1_g110.1.mk, Pav_sc0002207.1_g430.1.mk	Pbr000436.1, Pbr001361.1, Pbr002460.1, Pbr004315.1, Pbr006883.1, Pbr010809.1, Pbr013631.1, Pbr014125.1, Pbr014831.1, Pbr016049.2, Pbr016184.1, Pbr019494.1, Pbr020227.1, Pbr020595.1, Pbr024078.1, Pbr025136.1, Pbr025940.1, Pbr030418.1, Pbr031830.1, Pbr032206.1, Pbr032608.1, Pbr034761.1	Pm003579, Pm003634, Pm005717, Pm006274, Pm010083, Pm013049, Pm014953, Pm015262, Pm015931, Pm019385, Pm020604, Pm024604, Pm025865	Prudul26A004353P1, Prudul26A013165P1, Prudul26A014155P1, Prudul26A016161P1, Prudul26A016786P1, Prudul26A017933P1, Prudul26A019965P1, Prudul26A022504P1, Prudul26A023888P1, Prudul26A025694P1	Prupe.3G009400.1	pycom01g17270, pycom02g13800, pycom06g11610, pycom07g25810, pycom08g18340, pycom15g01670, pycom17g22520	RC1G0382700, RC2G0484100, RC2G0612700, RC3G0130000, RC3G0235500, RC4G0042000, RC4G0143000, RC4G0271800, RC6G0604100	Ro01_G04133, Ro04_G06409, Ro05_G09404, Ro05_G11781, Ro06_G11109, Ro06_G11870
25	Gibberellin 3-beta-dioxygenase	MD08G1138400	mrna06004.1-v1.0-hybrid, mrna24870.1-v1.0-hybrid		Pbr004204.1, Pbr013018.1, Pbr013846.1, Pbr015264.1, Pbr015355.1, Pbr020446.1, Pbr021109.1, Pbr024104.1, Pbr025182.1, Pbr025295.1, Pbr038695.1, Pbr040049.1	Pm002487, Pm004966, Pm005983, Pm011266, Pm013603, Pm019411, Pm020616, Pm026294	Prudul26A006834P1, Prudul26A007255P1, Prudul26A016558P1, Prudul26A018381P1, Prudul26A021707P1, Prudul26A022870P1, Prudul26A029991P1	Prupe.2G286800.1, Prupe.7G266800.1	pycom01g11450, pycom02g14320, pycom03g05320, pycom05g19130, pycom06g11450, pycom08g11660, pycom08g20230, pycom09g10520, pycom11g13270, pycom15g10480, pycom15g17490	RC1G0197600, RC1G0370800, RC1G0394400, RC2G0515500, RC4G0273200, RC4G0337500, RC5G0409100, RC6G0133200, RC6G0184200, RC6G0489900, RC6G0500000, RC6G0503400	Ro01_G04141, Ro02_G01494, Ro02_G34981, Ro03_G32838, Ro04_G06418, Ro06_G23715, Ro06_G28547, Ro07_G20418
26	UDP-Glycosyltransferase superfamily protein	MD08G1185000	mrna24313.1-v1.0-hybrid	Pav_sc0000691.1_g760.1.br	Pbr003272.1, Pbr009288.1, Pbr018679.1, Pbr024198.1, Pbr024571.1, Pbr033544.1, Pbr036124.2, Pbr039147.1	Pm002464, Pm005059, Pm011290, Pm014882, Pm018236	Prudul26A021034P1, Prudul26A030990P1, Prudul26A030993P1	Prupe.1G458200.1, Prupe.6G007700.1	pycom01g09780, pycom02g21260, pycom03g04800	RC1G0199100, RC1G0374200, RC3G0135500, RC4G0046600, RC4G0162800, RC4G0163600, RC5G0258900, RC7G0325600	Ro03_G32823, Ro04_G36125, Ro06_G08419, Ro06_G28559
27	Hypostatin resistance 1	MD08G1218900	mrna24224.1-v1.0-hybrid	Pav_sc0000484.1_g280.1.mk, Pav_sc0000691.1_g760.1.br, Pav_sc0001379.1_g030.1.mk, Pav_sc0002001.1_g150.1.br, Pav_sc0003189.1_g120.1.mk	Pbr000426.1, Pbr002439.1, Pbr002691.1, Pbr004257.1, Pbr013070.1, Pbr013193.1, Pbr016190.1, Pbr019314.1, Pbr033544.1, Pbr036124.2, Pbr041909.1	Pm005059, Pm011290, Pm011332, Pm015971, Pm027007	Prudul26A022009P1	Prupe.6G008200.1	pycom03g06530, pycom05g28450, pycom11g21770, pycom15g23300, pycom15g36350, pycom16g05640, pycom17g03290, pycom17g12200	RC2G0609100, RC4G0160800, RC4G0168000, RC4G0409800, RC5G0082300, RC5G0633300	Ro01_G29869, Ro04_G36191, Ro05_G31676, Ro06_G08436, Ro06_G09752, Ro06_G28559, Ro06_G28668, Ro07_G33311
28	Cyclic nucleotide-regulated ion channel family protein	MD08G1241600	mrna04348.1-v1.0-hybrid, mrna24989.1-v1.0-hybrid	Pav_sc0000023.1_g690.1.mk, Pav_sc0000229.1_g230.1.br, Pav_sc0008321.1_g040.1.mk	Pbr013013.1, Pbr017935.1, Pbr026572.3, Pbr027450.1	Pm005062, Pm015739, Pm015983, Pm018383	Prudul26A011353P1	Prupe.6G142800.2	pycom08g20940	RC1G0377500, RC4G0167200, RC7G0329800	Ro01_G29819, Ro05_G11931, Ro06_G09748, Ro06_G18332, Ro07_G25974, Ro07_G33300
29	Cytochrome p450	MD08G1242900	mrna24014.1-v1.0-hybrid	Pav_sc0000229.1_g400.1.mk, Pav_sc0000428.1_g700.1.mk, Pav_sc0000704.1_g300.1.mk, Pav_sc0000890.1_g930.1.mk, Pav_sc0001781.1_g140.1.mk, Pav_sc0010639.1_g010.1.br	Pbr001823.1, Pbr001857.2, Pbr004301.1, Pbr005312.1, Pbr005965.1, Pbr010638.1, Pbr013090.1, Pbr013178.1, Pbr014414.1, Pbr018303.1, Pbr019859.1, Pbr020040.1, Pbr022351.1, Pbr024233.1, Pbr025312.1, Pbr026584.1, Pbr027427.1, Pbr029428.1, Pbr029978.1, Pbr031335.1, Pbr036945.2, Pbr041579.1	Pm002977, Pm003668, Pm005103, Pm005357, Pm005575, Pm005739, Pm006471, Pm018358, Pm019065, Pm026258, Pm026296, Pm026614	Prudul26A000805P1, Prudul26A009133P1, Prudul26A011562P1, Prudul26A015577P1, Prudul26A025464P1, Prudul26A027812P1, Prudul26A029558P1, Prudul26A030876P1, Prudul26A031989P1, Prudul26A032223P1, Prudul26A032640P1	Prupe.2G284500.1, Prupe.6G358000.2	pycom01g09420, pycom03g04020, pycom08g19390, pycom08g21050, pycom09g00070, pycom11g21600, pycom15g04890, pycom15g07740, pycom15g38520, pycom17g00860, pycom17g12140	RC1G0204400, RC2G0414300, RC3G0225400, RC4G0052800, RC4G0264700, RC4G0334100, RC4G0410300, RC5G0252400, RC5G0636300, RC6G0253200, RC6G0591100, RC6G0597100	Ro02_G02438, Ro02_G34918, Ro03_G32560, Ro03_G32979, Ro04_G02535, Ro05_G03327, Ro05_G16450, Ro05_G30875, Ro06_G04905, Ro06_G08426, Ro06_G08472, Ro06_G16681, Ro06_G25769, Ro06_G28907, Ro07_G07898
30	Early light-induced protein 1	MD13G1200600	mrna08345.1-v1.0-hybrid		Pbr018850.1, Pbr027114.1				pycom13g1735, pycom16g16870	RC7G0114100
31	Hypothetical protein (DUF506)	MD13G1202800	mrna17427.1-v1.0-hybrid	Pav_sc0000983.1_g340.1.mk	Pbr016252.1, Pbr018873.1, Pbr026822.1	Pm010052	Prudul26A021534P1		pycom13g17580, pycom16g17110	RC5G0079300	Ro01_G16877
32	LysM-containing receptor-like kinase 5	MD15G1129600	mrna30810.1-v1.0-hybrid	Pav_sc0001275.1_g660.1.mk	Pbr027886.1	Pm004662	Prudul26A026679P1		pycom08g13180, pycom15g11680	RC6G0457900
