# Supplementary material for: Computational analysis of potential candidate genes involved in the cold stress response of ten Rosaceae members
Source: BMC Genomics. 2022 Jul 16;23:516. doi: 10.1186/s12864-022-08751-x (PMC9288012; doi:10.1186/s12864-022-08751-x)
Supplement: Supplementary file 8 — Additional file 8: Supplementary Table S6. The top 50 highly similar syntelog genes for F. vesca and M. domestica in other species were chosen based on their ADASS score. [file 12864_2022_8751_MOESM8_ESM.xlsx]

## Sheet: Sheet1
Supplementary Table S6. The top 50 highly similar syntelog genes for F. vesca and M. domestica in other species were chosen based on their ADASS score.
No.	F. vesca syntelogs	Species	Function	Syntelog group		M. domestica syntelogs	Species	Function	Syntelog group
1	Prudul26A027937P1	Prunus dulcis	PP2C-type protein phosphatase	2		pycom13g05450	Pyrus communis	Serine/threonine-protein kinase PCRK1	22
2	pycom15g00830	Pyrus communis	BR-signaling kinase 1	13		Pav_sc0000363.1_g270.1.mk	Prunus avium	Serine/threonine-protein kinase PCRK1	22
3	Prudul26A018462P1	Prunus dulcis	Serine/threonine-protein kinase PCRK1	22		Pbr024424.1	Pyrus bretschneideri	BR-signaling kinase 1	13
4	Ro01_G04133	Rubus occidentalis	Ethylene-responsive transcription factor	24		Prudul26A008303P1	Prunus dulcis	Leucine-rich repeat receptor-like kinase	5
5	Ro02_G34919	Rubus occidentalis	Cytochrome P450 like protein	4		RC2G0010200	Rosa chinensis	Serine/threonine-protein kinase PCRK1	22
6	Pav_sc0000363.1_g270.1.mk	Prunus avium	Serine/threonine-protein kinase PCRK1	22		pycom15g22920	Pyrus communis	Sec14p-like phosphatidylinositol transfer family protein	3
7	pycom10g05230	Pyrus communis	Cysteine protease RD19C	12		pycom10g05230	Pyrus communis	MD15G1287500	12
8	pycom04g03800	Pyrus communis	cytochrome P450	14		pycom04g03800	Pyrus communis	cytochrome P450	14
9	Pm002446	Prunus mume	Regulator of chromosome condensation, RCC1	14		Pm002446	Prunus mume	cytochrome P450	14
10	RC4G0153800	Rosa chinensis	BR-signaling kinase 1	13		RC4G0153800	Rosa chinensis	BR-signaling kinase 1	13
11	RC3G0227700	Rosa chinensis	BR-signaling kinase 1	13		RC3G0227700	Rosa chinensis	BR-signaling kinase 1	13
12	Ro01_G04190	Rubus occidentalis	PP2C-type protein phosphatase	2		Ro01_G04190	Rubus occidentalis	PP2C-type protein phosphatase	2
13	Pm003668	Prunus mume	cytochrome P450	14		Pm003668	Prunus mume	cytochrome P450	14
14	RC2G0010200	Rosa chinensis	Serine/threonine-protein kinase PCRK1	22		Ro02_G34918	Rubus occidentalis	Cytochrome p450	29
15	Pbr032271.1	Pyrus bretschneideri	PP2C-type protein phosphatase	2		Pm025902	Prunus mume	Serine/threonine-protein kinase PCRK1	22
16	Pbr015355.1	Pyrus bretschneideri	Gibberellin 3-beta-dioxygenase	25		Pbr024571.1	Pyrus bretschneideri	UDP-Glycosyltransferase superfamily protein	26
17	pycom15g10480	Pyrus communis	Gibberellin 3-beta-dioxygenase	25		Pbr039107.1	Pyrus bretschneideri	Regulator of chromosome condensation, RCC1	16
18	pycom02g21180	Pyrus communis	cytochrome P450	14		Pbr015095.1	Pyrus bretschneideri	Zinc-induced facilitator 2	8
19	Pbr014651.1	Pyrus bretschneideri	WRKY DNA-binding protein	21		pycom13g07860	Pyrus communis	Carotenoid cleavage dioxygenase 1	15
20	RC4G0436900	Rosa chinensis	Serine/threonine-protein kinase PCRK1	22		pycom05g19130	Pyrus communis	Gibberellin 3-beta-dioxygenase	25
21	Ro01_G21043	Rubus occidentalis	Major facilitator superfamily protein	19		Ro04_G15190	Rubus occidentalis	BR-signaling kinase 1	13
22	RC5G0322700	Rosa chinensis	BR-signaling kinase 1	13		pycom08g21050	Pyrus communis	Cytochrome p450	29
23	RC2G0635800	Rosa chinensis	BR-signaling kinase 1	13		Prupe.7G123500.1	Prunus persica	cytochrome P450	14
24	pycom15g07740	Pyrus communis	Cytochrome P450 like protein	4		Ro02_G16409	Rubus occidentalis	Zinc-induced facilitator 2	8
25	pycom10g04980	Pyrus communis	Cytochrome P450 like protein	4		Pbr009280.1	Pyrus bretschneideri	BR-signaling kinase 1	13
26	pycom17g06170	Pyrus communis	BR-signaling kinase 1	13		Prudul26A011562P1	Prunus dulcis	Cytochrome p450	29
27	pycom15g05520	Pyrus communis	Serine/threonine-protein kinase PCRK1	22		Prudul26A008789P1	Prunus dulcis	O-fucosyltransferase 11	9
28	Ro05_G07408	Rubus occidentalis	Serine/threonine-protein kinase PCRK1	22		Pm003668	Prunus mume	Cytochrome p450	29
29	Pm007035	Prunus mume	Squamosa promoter binding protein-like 4	11		pycom15g00830	Pyrus communis	BR-signaling kinase 1	13
30	pycom14g04620	Pyrus communis	C2 calcium/lipid-binding plant phosphoribosyltransferase family protein	6		Prudul26A018462P1	Prunus dulcis	Serine/threonine-protein kinase PCRK1	22
31	Prudul26A011562P1	Prunus dulcis	Cytochrome p450	29		Ro01_G04133	Rubus occidentalis	Ethylene-responsive transcription factor	24
32	Prudul26A008789P1	Prunus dulcis	O-fucosyltransferase 11	9		Ro02_G34919	Rubus occidentalis	Cytochrome P450 like protein	4
33	Ro07_G20418	Rubus occidentalis	Gibberellin 3-beta-dioxygenase	25		Pav_sc0000099.1_g880.1.mk	Prunus avium	Sec14p-like phosphatidylinositol transfer family protein	3
34	RC2G0029600	Rosa chinensis	Serine/threonine-protein kinase PCRK1	22		Pbr019984.2	Pyrus bretschneideri	Cytochrome p450	29
35	Pbr004204.1	Pyrus bretschneideri	Gibberellin 3-beta-dioxygenase	25		Ro04_G07123	Rubus occidentalis	BR-signaling kinase 1	13
36	Pbr009280.1	Pyrus bretschneideri	BR-signaling kinase 1	13		pycom16g06630	Pyrus communis	Serine/threonine-protein kinase PCRK1	22
37	RC3G0206800	Rosa chinensis	Leucine-rich repeat receptor-like kinase	5		Pm011266	Prunus mume	Gibberellin 3-beta-dioxygenase	25
38	RC5G0631100	Rosa chinensis	cytochrome P450	14		Ro04_G06346	Rubus occidentalis	Squamosa promoter binding protein-like 4	11
39	Pbr013846.1	Pyrus bretschneideri	Gibberellin 3-beta-dioxygenase	25		RC4G0052800	Rosa chinensis	Cytochrome p450	29
40	Ro04_G06346	Rubus occidentalis	Squamosa promoter binding protein-like 4	11		pycom03g04020	Pyrus communis	Cytochrome p450	29
41	Ro04_G15164	Rubus occidentalis	WRKY DNA-binding protein	21		Pbr017290.1	Pyrus bretschneideri	cytochrome P450	17
42	Pm027731	Prunus mume	cytochrome P450	14		pycom14g04620	Pyrus communis	C2 calcium/lipid-binding plant phosphoribosyltransferase family protein	6
43	Ro06_G09900	Rubus occidentalis	Regulator of chromosome condensation, RCC1	16		Pbr005504.1	Pyrus bretschneideri	Ethylene-responsive transcription factor	18
44	Pm024332	Prunus mume	BR-signaling kinase 1	13		pycom08g05000	Pyrus communis	Ethylene-responsive transcription factor	18
45	Prudul26A023167P1	Prunus dulcis	B-BOX domain protein	23		pycom09g1097	Pyrus communis	Serine/threonine-protein kinase PCRK1	22
46	Pm005258	Prunus mume	PP2C-type protein phosphatase	2		Ro02_G02515	Rubus occidentalis	B-BOX domain protein	23
47	Pm027731	Prunus mume	WRKY DNA-binding protein	21		Pm012925	Prunus mume	Eukaryotic aspartyl protease family protein	7
48	pycom13g07860	Pyrus communis	Carotenoid cleavage dioxygenase 1	15		Ro01_G05105	Rubus occidentalis	Zinc-induced facilitator 2	8
49	Pbr006144.1	Pyrus bretschneideri	Zinc-induced facilitator 2	8		Pbr023640.1	Pyrus bretschneideri	Serine/threonine-protein kinase PCRK1	22
50	Pbr016235.1	Pyrus bretschneideri	Squamosa promoter binding protein-like 4	11		Pm005344	Prunus mume	Cytochrome P450 like protein	4
